# Supplementary material for: Integrating causal human genetics and In vivo transcriptomics to uncover a shared lipid-centric architecture in metabolic and neurocognitive disease
Source: Front Mol Biosci. 2026 Jan 27;12:1712198. doi: 10.3389/fmolb.2025.1712198 (PMC12887701; doi:10.3389/fmolb.2025.1712198)
Supplement: Supplementary file 2 [file Supplementaryfile2.xlsx]

## Sheet: Table S1.GWAS dataset info
Table S1: Summary of GWAS Datasets
id	degree	trait	coverage	ncase	group_name	year	mr	author	sex	qc_prior_to_upload	pmid	priority	population	unit	nsnp	sample_size	build	ncontrol	covariates	subcategory	category	ontology	doi	note	consortium	study_design	sd
ebi-a-GCST90013892	34	Type 2 diabetes (Firth correction)			public	2021	1	Mbatchou J	NA		34017140		European		11039026	406831	HG19/GRCh37			NA	NA				NA
ebi-a-GCST90013942	30	Type 2 diabetes (SPA correction)			public	2021	1	Mbatchou J	NA		34017140		European		11038957	406831	HG19/GRCh37			NA	NA				NA
ebi-a-GCST007518	29	Type 2 diabetes (adjusted for BMI)		48286	public	2018	1	Mahajan A	NA		29632382	0	European	NA	190208	298957	HG19/GRCh37	250671		NA	NA	NA		NA	NA
ebi-a-GCST007516	20	Type 2 diabetes (adjusted for BMI)		48286	public	2018	1	Mahajan A	NA		29632382	0	European	NA	190208	298957	HG19/GRCh37	250671		NA	NA	NA		NA	NA
ebi-a-GCST006867	20	Type 2 diabetes		61714	public	2018	1	Xue A	NA		30054458	0	European	logOR	5030727	655666	HG19/GRCh37	1178		NA	NA	NA		NA	NA
finn-b-G6_AD_WIDE	18	Alzheimer<c3><95>s disease, wide definition		5918	public	2021	1	NA	Males and Females			0	European	NA	16380462		HG19/GRCh37	212874		NA	Binary	NA		G6_AD_WIDE	NA
finn-b-KRA_PSY_DEMENTIA	16	Any dementia		5933	public	2021	1	NA	Males and Females			0	European	NA	16380466		HG19/GRCh37	212859		NA	Binary	NA		KRA_PSY_DEMENTIA	NA
finn-b-KRA_PSY_DEMENTIA_EXMORE	16	Any dementia (more controls excluded)		5933	public	2021	1	NA	Males and Females			0	European	NA	16380199		HG19/GRCh37	166584		NA	Binary	NA		KRA_PSY_DEMENTIA_EXMORE	NA
finn-b-G6_AD_WIDE_EXMORE	16	"Alzheimer<c3><95>s disease, wide definition" (more controls excluded)		5918	public	2021	1	NA	Males and Females			0	European	NA	16379561		HG19/GRCh37	111471		NA	Binary	NA		G6_AD_WIDE_EXMORE	NA
finn-b-AD_LO	15	Alzheimer<c3><95>s disease (Late onset)		2670	public	2021	1	NA	Males and Females			0	European	NA	16380466		HG19/GRCh37	214871		NA	Binary	NA		AD_LO	NA
ebi-a-GCST90029024	14	Type 2 diabetes			public	2018	1	Loh PR	NA		29892013		European		11973400	468298	HG19/GRCh37			NA	NA				NA
finn-b-G6_ALZHEIMER_INCLAVO	12	Alzheimer disease, including avohilmo		4166	public	2021	1	NA	Males and Females			0	European	NA	16380466		HG19/GRCh37	214626		NA	Binary	NA		G6_ALZHEIMER_INCLAVO	NA
finn-b-F5_ALZHDEMENT	12	Dementia in Alzheimer disease		2191	public	2021	1	NA	Males and Females			0	European	NA	16380451		HG19/GRCh37	209487		NA	Binary	NA		F5_ALZHDEMENT	NA
ieu-a-1096	10	Childhood obesity		5530	public	2012	1	Bradfield JP	Males and Females		22484627	1	European	log odds	2442739	13848	HG19/GRCh37	8318		Anthropometric	Risk factor	NA		Effect allele frequencies are missing	EGG
ebi-a-GCST001475	10	Obesity		5530	public	2012	1	Bradfield JP	NA		22484627	0	European	NA	2430514	13848	HG19/GRCh37	8318		NA	NA	NA		NA	NA
ieu-b-5067	10	Alzheimer's disease		954	public	2022	1	Benjamin Woolf	Males and Females			0	European	NA	12321875	488285	HG19/GRCh37	487331		NA	NA	EFO:0006514;MONDO_0004975		GWAS created using BOLT-LMM, Pheno was algorithmically defined using the UKB. See https://www.mdpi.com/2072-6643/14/9/1697 for more details. Imputation panel: see https://doi.org/10.5523/bris.pnoat8cxo0u52p6ynfaekeigi	NA
finn-b-G6_ALZHEIMER_EXMORE	10	Alzheimer disease (more controls excluded)		3899	public	2021	1	NA	Males and Females			0	European	NA	16379528		HG19/GRCh37	111471		NA	Binary	NA		G6_ALZHEIMER_EXMORE	NA
finn-b-G6_ALZHEIMER	10	Alzheimer disease		3899	public	2021	1	NA	Males and Females			0	European	NA	16380466		HG19/GRCh37	214893		NA	Binary	NA		G6_ALZHEIMER	NA
finn-b-AD_LO_EXMORE	9	Alzheimer<c3><95>s disease (Late onset) (more controls excluded)		2670	public	2021	1	NA	Males and Females			0	European	NA	16379476		HG19/GRCh37	111471		NA	Binary	NA		AD_LO_EXMORE	NA
ieu-b-5142	8	Early-onset hypertension		6934	public	2024		Tang H	Males and Females				European	beta_bolt	12321875	336080	HG19/GRCh37	329146	age, sex	Blood pressure	Binary	NA		mu = 6934/336080	UK Biobank	Case-control study
finn-b-AD_AM_EXMORE	8	Alzheimer<c3><95>s disease (Atypical or mixed) (more controls excluded)		800	public	2021	1	NA	Males and Females			0	European	NA	16379412		HG19/GRCh37	111471		NA	Binary	NA		AD_AM_EXMORE	NA
ebi-a-GCST90027158	8	Alzheimer's disease		39106	public	2022	1	Bellenguez C	NA		35379992		European		20921626	487511	HG19/GRCh37	46828		NA	NA			beta+se converted from OR+CI;	NA
finn-b-AD_AM	8	Alzheimer<c3><95>s disease (Atypical or mixed)		800	public	2021	1	NA	Males and Females			0	European	NA	16380464		HG19/GRCh37	214893		NA	Binary	NA		AD_AM	NA
finn-b-VD_MI	8	Vascular dementia (multiple infarctations)		194	public	2021	1	NA	Males and Females			0	European	NA	16380454		HG19/GRCh37	211300		NA	Binary	NA		VD_MI	NA
finn-b-E4_OBESITY	6	Obesity		8908	public	2021	1	NA	Males and Females			0	European	NA	16380465		HG19/GRCh37	209827		NA	Binary	NA		E4_OBESITY	NA
ebi-a-GCST90018926	6	Type 2 diabetes		38841	public	2021	1	Sakaue S	NA		34594039		European		24167560	490089	HG19/GRCh37	451248		NA	NA				NA
ebi-a-GCST007517	6	Type 2 diabetes		48286	public	2018	1	Mahajan A	NA		29632382	0	European	NA	131045	298957	HG19/GRCh37	250671		NA	NA	NA		NA	NA
finn-b-F5_DEMENTIA_INCLAVO	6	Dementia, including avohilmo		7395	public	2021	1	NA	Males and Females			0	European	NA	16380465		HG19/GRCh37	211397		NA	Binary	NA		F5_DEMENTIA_INCLAVO	NA
finn-b-F5_DEMENTIA	5	Dementia		7284	public	2021	1	NA	Males and Females			0	European	NA	16380463		HG19/GRCh37	209487		NA	Binary	NA		F5_DEMENTIA	NA
ukb-b-12493	4	Diagnoses - secondary ICD10: I10 Essential (primary) hypertension		54358	public	2018	1	Ben Elsworth	Males and Females			1	European	SD	9851867	463010	HG19/GRCh37	408652		NA	Binary	NA		41204#I10: Output from GWAS pipeline using Phesant derived variables from UKBiobank	MRC-IEU
finn-b-E4_OBESITYNAS	4	Obesity, other/unspecified		4793	public	2021	1	NA	Males and Females			0	European	NA	16380458		HG19/GRCh37	209884		NA	Binary	NA		E4_OBESITYNAS	NA
finn-b-AD_U_EXMORE	4	Alzheimer<c3><95>s disease (undefined) (more controls excluded)		159	public	2021	1	NA	Males and Females			0	European	NA	16379392		HG19/GRCh37	111471		NA	Binary	NA		AD_U_EXMORE	NA
finn-b-AD_U	4	Alzheimer<c3><95>s disease (undefined)		159	public	2021	1	NA	Males and Females			0	European	NA	16380464		HG19/GRCh37	214893		NA	Binary	NA		AD_U	NA
ebi-a-GCST90013971	4	Any parental history of Alzheimer's disease (SPA correction)			public	2021	1	Mbatchou J	NA		34017140		European		11039080	407089	HG19/GRCh37			NA	NA				NA
ebi-a-GCST90013921	4	Any parental history of Alzheimer's disease (Firth correction)			public	2021	1	Mbatchou J	NA		34017140		European		11039079	407089	HG19/GRCh37			NA	NA				NA
finn-b-F5_Dementia_U	4	Undefined dementia		1589	public	2021	1	NA	Males and Females			0	European	NA	16380464		HG19/GRCh37	213922		NA	Binary	NA		F5_Dementia_U	NA
finn-b-F5_DEMNAS	4	Unspecified dementia		1590	public	2021	1	NA	Males and Females			0	European	NA	16380456		HG19/GRCh37	209487		NA	Binary	NA		F5_DEMNAS	NA
ieu-b-5144	2	Hypertension		133680	public	2024		Tang H	Males and Females				European	beta_bolt	12321875	462826	HG19/GRCh37	329146	age, sex	Blood pressure	Binary	NA		mu = 133680/462826	UK Biobank	Case-control study
ieu-b-5143	2	Late-onset hypertension		95583	public	2024		Tang H	Males and Females				European	beta_bolt	12321875	424729	HG19/GRCh37	329146	age, sex	Blood pressure	Binary	NA		mu = 95583/424729	UK Biobank	Case-control study
ukb-a-61	2	Non-cancer illness code self-reported: hypertension		87690	public	2017	1	Neale	Males and Females			1	European	SD	10894596	337159	HG19/GRCh37	249469		NA	NA	NA		NA	Neale Lab
ieu-a-90	2	Obesity class 1		32858	public	2013	1	Berndt SI	Males and Females		23563607	1	European	log odds	2380428	98697	HG19/GRCh37	65839		Anthropometric	Risk factor	NA			GIANT
ieu-a-91	2	Obesity class 2		9889	public	2013	1	Berndt SI	Males and Females		23563607	1	European	log odds	2331456	72546	HG19/GRCh37	62657		Anthropometric	Risk factor	NA			GIANT
finn-b-E4_OBESITY_HYPER	2	Obesity and other hyperalimentation		8965	public	2021	1	NA	Males and Females			0	European	NA	16380466		HG19/GRCh37	209827		NA	Binary	NA		E4_OBESITY_HYPER	NA
finn-b-E4_OBESITYCAL	2	Obesity due to excess calories		5883	public	2021	1	NA	Males and Females			0	European	NA	16380461		HG19/GRCh37	209884		NA	Binary	NA		E4_OBESITYCAL	NA
ebi-a-GCST007515	2	Type 2 diabetes		48286	public	2018	1	Mahajan A	NA		29632382	0	European	NA	190486	298957	HG19/GRCh37	250671		NA	NA	NA		NA	NA
ebi-a-GCST90001390	2	Dementia with Lewy bodies		2591	public	2021	1	Chia R	NA		33589841	0	European	NA	7593175	6618	HG19/GRCh37	4027		NA	NA	NA		beta+se converted from OR+CI;	NA
finn-b-AD_EO_EXMORE	2	Alzheimer<c3><95>s disease (Early onset) (more controls excluded)		587	public	2021	1	NA	Males and Females			0	European	NA	16379428		HG19/GRCh37	111471		NA	Binary	NA		AD_EO_EXMORE	NA
finn-b-F5_Dementia_U_EXMORE	2	Undefined dementia (more controls excluded)		1589	public	2021	1	NA	Males and Females			0	European	NA	16379423		HG19/GRCh37	111471		NA	Binary	NA		F5_Dementia_U_EXMORE	NA

## Sheet: Table S2.GEO dataset info
Table S2: Details of Gene Expression Omnibus (GEO) Datasets
GSE140830-Dementia Baseline characteristics													GSE5281-AD Baseline characteristics						GSE122063-VaD Baseline characteristics
Variable	Overall N = 542	bvFTD N = 80	CBS N = 36	Control N = 281	nfvPPA N = 47	PSP N = 54	svPPA N = 44	p-value					Variable	Overall N = 161	AD control N = 74	cortical layer III neurons N = 87	p-value		Variable	Overall N = 136	Alzheimer's disease N = 56	Control N = 44	Vascular dementia N = 36	p-value
Tissue													Age	79.66 (8.24)	79.46 (8.89)	79.93 (7.35)	0.886		pmi	9.35 (4.08)	8.21 (3.80)	8.91 (3.09)	11.67 (4.68)	0.002
Whole blood	542.00 (100.00%)	80.00 (100.00%)	36.00 (100.00%)	281.00 (100.00%)	47.00 (100.00%)	54.00 (100.00%)	44.00 (100.00%)						Organ region						age	80.26 (8.30)	81.00 (6.61)	78.82 (8.53)	80.89 (10.19)	0.111
Sex								0.434					Entorhinal Cortex	2.00 (1.24%)	0.00 (0.00%)	2.00 (2.30%)			tissue
Female	289.00 (53.32%)	35.00 (43.75%)	20.00 (55.56%)	156.00 (55.52%)	28.00 (59.57%)	29.00 (53.70%)	21.00 (47.73%)						Entorhinal Cortex	21.00 (13.04%)	13.00 (17.57%)	8.00 (9.20%)			Brain	136.00 (100.00%)	56.00 (100.00%)	44.00 (100.00%)	36.00 (100.00%)
Male	253.00 (46.68%)	45.00 (56.25%)	16.00 (44.44%)	125.00 (44.48%)	19.00 (40.43%)	25.00 (46.30%)	23.00 (52.27%)						hippocampus	10.00 (6.21%)	0.00 (0.00%)	10.00 (11.49%)			brain region					>0.999
age_at_draw	69.11 (8.86)	62.14 (7.82)	67.17 (7.53)	71.89 (8.81)	67.70 (7.52)	70.22 (6.52)	65.73 (7.18)	<0.001					hippocampus	13.00 (8.07%)	13.00 (17.57%)	0.00 (0.00%)			frontal cortex	68.00 (50.00%)	28.00 (50.00%)	22.00 (50.00%)	18.00 (50.00%)
n (%); Mean (SD)	n (%); Mean (SD)	n (%); Mean (SD)	n (%); Mean (SD)	n (%); Mean (SD)	n (%); Mean (SD)	n (%); Mean (SD)	n (%); Mean (SD)	n (%); Mean (SD)					Medial Temporal Gyrus	16.00 (9.94%)	0.00 (0.00%)	16.00 (18.39%)			temporal cortex	68.00 (50.00%)	28.00 (50.00%)	22.00 (50.00%)	18.00 (50.00%)
Pearson's Chi-squared test; Kruskal-Wallis rank sum test	Pearson's Chi-squared test; Kruskal-Wallis rank sum test	Pearson's Chi-squared test; Kruskal-Wallis rank sum test	Pearson's Chi-squared test; Kruskal-Wallis rank sum test	Pearson's Chi-squared test; Kruskal-Wallis rank sum test	Pearson's Chi-squared test; Kruskal-Wallis rank sum test	Pearson's Chi-squared test; Kruskal-Wallis rank sum test	Pearson's Chi-squared test; Kruskal-Wallis rank sum test	Pearson's Chi-squared test; Kruskal-Wallis rank sum test					Medial Temporal Gyrus	12.00 (7.45%)	12.00 (16.22%)	0.00 (0.00%)			Sex					0.002
													Posterior cingulate	7.00 (4.35%)	7.00 (9.46%)	0.00 (0.00%)			Female	84.00 (61.76%)	44.00 (78.57%)	24.00 (54.55%)	16.00 (44.44%)
GSE262828_hypertension Baseline characteristics													Posterior Cingulate	6.00 (3.73%)	5.00 (6.76%)	1.00 (1.15%)			Male	52.00 (38.24%)	12.00 (21.43%)	20.00 (45.45%)	20.00 (55.56%)
Variable	Overall N = 89	High Blood Pressure N = 33	Low Blood Pressure N = 43	Mid/Elevated Blood Pressure N = 13	p-value								Posterior Singulate	1.00 (0.62%)	1.00 (1.35%)	0.00 (0.00%)			Mean (SD); n (%)	Mean (SD); n (%)	Mean (SD); n (%)	Mean (SD); n (%)	Mean (SD); n (%)	Mean (SD); n (%)
cell type													Posterior Singulate	8.00 (4.97%)	0.00 (0.00%)	8.00 (9.20%)			Kruskal-Wallis rank sum test; Pearson's Chi-squared test	Kruskal-Wallis rank sum test; Pearson's Chi-squared test	Kruskal-Wallis rank sum test; Pearson's Chi-squared test	Kruskal-Wallis rank sum test; Pearson's Chi-squared test	Kruskal-Wallis rank sum test; Pearson's Chi-squared test	Kruskal-Wallis rank sum test; Pearson's Chi-squared test
Peripheral blood mono nuclear cells	89.00 (100.00%)	33.00 (100.00%)	43.00 (100.00%)	13.00 (100.00%)									Primary Visual Cortex	9.00 (5.59%)	0.00 (0.00%)	9.00 (10.34%)
tissue													Primary Visual Cortex	22.00 (13.66%)	12.00 (16.22%)	10.00 (11.49%)
Blood	89.00 (100.00%)	33.00 (100.00%)	43.00 (100.00%)	13.00 (100.00%)									Superior Frontal Gyrus	5.00 (3.11%)	0.00 (0.00%)	5.00 (5.75%)
n (%)	n (%)	n (%)	n (%)	n (%)	n (%)								Superior Frontal Gyrus	29.00 (18.01%)	11.00 (14.86%)	18.00 (20.69%)
													characteristics_ch1.5				<0.001
													cell type: layer III neurons	21.00 (13.04%)	13.00 (17.57%)	8.00 (9.20%)
GSE184050-T2D Baseline characteristics													Cell Type: layer III neurons	61.00 (37.89%)	61.00 (82.43%)	0.00 (0.00%)
Variable	Overall N = 116	control N = 66	T2D case N = 50	p-value									cell type: pyramidal neuron	35.00 (21.74%)	0.00 (0.00%)	35.00 (40.23%)
age:ch1	54.22 (12.52)	54.94 (12.82)	53.26 (12.17)	0.889									Cell Type: pyramidal neuron	44.00 (27.33%)	0.00 (0.00%)	44.00 (50.57%)
tissue:ch1													characteristics_ch1.8				<0.001
peripheral blood	116.00 (100.00%)	66.00 (100.00%)	50.00 (100.00%)										disease state: Alzheimer's Disease	43.00 (26.71%)	0.00 (0.00%)	43.00 (49.43%)
Sex:ch1				0.494									Disease State: Alzheimer's Disease	44.00 (27.33%)	0.00 (0.00%)	44.00 (50.57%)
female	96.00 (82.76%)	56.00 (84.85%)	40.00 (80.00%)										disease state: normal	13.00 (8.07%)	13.00 (17.57%)	0.00 (0.00%)
male	20.00 (17.24%)	10.00 (15.15%)	10.00 (20.00%)										Disease State: normal	61.00 (37.89%)	61.00 (82.43%)	0.00 (0.00%)
Mean (SD); n (%)	Mean (SD); n (%)	Mean (SD); n (%)	Mean (SD); n (%)	Mean (SD); n (%)									characteristics_ch1.9				<0.001
Wilcoxon rank sum test; Pearson's Chi-squared test	Wilcoxon rank sum test; Pearson's Chi-squared test	Wilcoxon rank sum test; Pearson's Chi-squared test	Wilcoxon rank sum test; Pearson's Chi-squared test	Wilcoxon rank sum test; Pearson's Chi-squared test									sex: female	21.00 (13.04%)	4.00 (5.41%)	17.00 (19.54%)
													Sex: female	37.00 (22.98%)	17.00 (22.97%)	20.00 (22.99%)
													sex: male	35.00 (21.74%)	9.00 (12.16%)	26.00 (29.89%)
GSE77962-Obesity Baseline characteristics													Sex: male	68.00 (42.24%)	44.00 (59.46%)	24.00 (27.59%)
Variable	Overall N = 152	after weight loss period N = 50	after weight stable period N = 51	at study start N = 51	p-value								Mean (SD); n (%)	Mean (SD); n (%)	Mean (SD); n (%)	Mean (SD); n (%)	Mean (SD); n (%)
age (yrs):ch1	51.19 (9.16)	51.00 (9.56)	51.06 (8.92)	51.51 (9.18)	0.944								Wilcoxon rank sum test; Pearson's Chi-squared test	Wilcoxon rank sum test; Pearson's Chi-squared test	Wilcoxon rank sum test; Pearson's Chi-squared test	Wilcoxon rank sum test; Pearson's Chi-squared test	Wilcoxon rank sum test; Pearson's Chi-squared test
bmi (kg/m2):ch1	29.28 (2.70)	28.34 (2.39)	28.32 (2.44)	31.15 (2.27)	<0.001
height (cm):ch1	171.97 (9.05)	171.88 (9.21)	172.09 (9.17)	171.95 (8.95)	0.985
body fat %:ch1	36.57 (10.22)	34.85 (10.79)	34.58 (10.29)	40.26 (8.67)	0.009
weight (kg):ch1	86.60 (10.41)	83.71 (9.52)	83.89 (9.66)	92.13 (9.90)	<0.001
treatment:ch1					0.942
low-calorie diet	76.00 (50.00%)	26.00 (52.00%)	25.00 (49.02%)	25.00 (49.02%)
very-low-calorie diet	76.00 (50.00%)	24.00 (48.00%)	26.00 (50.98%)	26.00 (50.98%)
tissue:ch1
abdominal subcutaneous white adipose	152.00 (100.00%)	50.00 (100.00%)	51.00 (100.00%)	51.00 (100.00%)
Sex:ch1					0.995
female	83.00 (54.61%)	27.00 (54.00%)	28.00 (54.90%)	28.00 (54.90%)
male	69.00 (45.39%)	23.00 (46.00%)	23.00 (45.10%)	23.00 (45.10%)
Mean (SD); n (%)	Mean (SD); n (%)	Mean (SD); n (%)	Mean (SD); n (%)	Mean (SD); n (%)	Mean (SD); n (%)
Kruskal-Wallis rank sum test; Pearson's Chi-squared test	Kruskal-Wallis rank sum test; Pearson's Chi-squared test	Kruskal-Wallis rank sum test; Pearson's Chi-squared test	Kruskal-Wallis rank sum test; Pearson's Chi-squared test	Kruskal-Wallis rank sum test; Pearson's Chi-squared test	Kruskal-Wallis rank sum test; Pearson's Chi-squared test

## Sheet: Table S3. MR network module 
Table S3: Association of Network Modules with Mendelian Randomization (MR) Results
module_id	id.exposure	id.outcome	exposure_trait	outcome_trait
Module_3	ieu-a-90	ieu-b-5067	Obesity class 1	Alzheimer's disease
Module_3	ieu-a-91	ieu-b-5067	Obesity class 2	Alzheimer's disease
Module_3	ieu-a-1096	ieu-b-5067	Childhood obesity	Alzheimer's disease
Module_3	ieu-a-1096	finn-b-AD_U_EXMORE	Childhood obesity	Alzheimer<c3><95>s disease (undefined) (more controls excluded)
Module_3	ieu-a-1096	finn-b-AD_U	Childhood obesity	Alzheimer<c3><95>s disease (undefined)
Module_3	ebi-a-GCST001475	ieu-b-5067	Obesity	Alzheimer's disease
Module_3	ebi-a-GCST001475	finn-b-AD_U_EXMORE	Obesity	Alzheimer<c3><95>s disease (undefined) (more controls excluded)
Module_3	ebi-a-GCST001475	finn-b-AD_U	Obesity	Alzheimer<c3><95>s disease (undefined)
Module_4	finn-b-E4_OBESITYNAS	ebi-a-GCST90027158	Obesity, other/unspecified	Alzheimer's disease
Module_4	finn-b-E4_OBESITY_HYPER	ebi-a-GCST90027158	Obesity and other hyperalimentation	Alzheimer's disease
Module_4	finn-b-E4_OBESITYCAL	ebi-a-GCST90027158	Obesity due to excess calories	Alzheimer's disease
Module_6	ieu-b-5144	finn-b-AD_LO	Hypertension	Alzheimer<c3><95>s disease (Late onset)
Module_6	ieu-b-5143	finn-b-AD_LO	Late-onset hypertension	Alzheimer<c3><95>s disease (Late onset)
Module_6	ebi-a-GCST90029024	finn-b-G6_AD_WIDE_EXMORE	Type 2 diabetes	"Alzheimer<c3><95>s disease, wide definition" (more controls excluded)
Module_6	ebi-a-GCST90029024	finn-b-G6_AD_WIDE	Type 2 diabetes	Alzheimer<c3><95>s disease, wide definition
Module_6	ebi-a-GCST90029024	finn-b-G6_ALZHEIMER_INCLAVO	Type 2 diabetes	Alzheimer disease, including avohilmo
Module_6	ebi-a-GCST90029024	finn-b-F5_ALZHDEMENT	Type 2 diabetes	Dementia in Alzheimer disease
Module_6	ebi-a-GCST90029024	finn-b-AD_LO	Type 2 diabetes	Alzheimer<c3><95>s disease (Late onset)
Module_6	ebi-a-GCST90029024	finn-b-AD_LO_EXMORE	Type 2 diabetes	Alzheimer<c3><95>s disease (Late onset) (more controls excluded)
Module_6	ebi-a-GCST90029024	finn-b-AD_AM	Type 2 diabetes	Alzheimer<c3><95>s disease (Atypical or mixed)
Module_6	ebi-a-GCST90018926	finn-b-VD_MI	Type 2 diabetes	Vascular dementia (multiple infarctations)
Module_6	ebi-a-GCST90018926	finn-b-G6_AD_WIDE_EXMORE	Type 2 diabetes	"Alzheimer<c3><95>s disease, wide definition" (more controls excluded)
Module_6	ebi-a-GCST90018926	finn-b-G6_AD_WIDE	Type 2 diabetes	Alzheimer<c3><95>s disease, wide definition
Module_6	ebi-a-GCST90013942	finn-b-VD_MI	Type 2 diabetes (SPA correction)	Vascular dementia (multiple infarctations)
Module_6	ebi-a-GCST90013942	finn-b-KRA_PSY_DEMENTIA	Type 2 diabetes (SPA correction)	Any dementia
Module_6	ebi-a-GCST90013942	finn-b-KRA_PSY_DEMENTIA_EXMORE	Type 2 diabetes (SPA correction)	Any dementia (more controls excluded)
Module_6	ebi-a-GCST90013942	finn-b-G6_ALZHEIMER_EXMORE	Type 2 diabetes (SPA correction)	Alzheimer disease (more controls excluded)
Module_6	ebi-a-GCST90013942	finn-b-G6_AD_WIDE_EXMORE	Type 2 diabetes (SPA correction)	"Alzheimer<c3><95>s disease, wide definition" (more controls excluded)
Module_6	ebi-a-GCST90013942	finn-b-G6_AD_WIDE	Type 2 diabetes (SPA correction)	Alzheimer<c3><95>s disease, wide definition
Module_6	ebi-a-GCST90013942	finn-b-G6_ALZHEIMER_INCLAVO	Type 2 diabetes (SPA correction)	Alzheimer disease, including avohilmo
Module_6	ebi-a-GCST90013942	finn-b-G6_ALZHEIMER	Type 2 diabetes (SPA correction)	Alzheimer disease
Module_6	ebi-a-GCST90013942	finn-b-F5_DEMENTIA	Type 2 diabetes (SPA correction)	Dementia
Module_6	ebi-a-GCST90013942	finn-b-F5_Dementia_U	Type 2 diabetes (SPA correction)	Undefined dementia
Module_6	ebi-a-GCST90013942	finn-b-F5_ALZHDEMENT	Type 2 diabetes (SPA correction)	Dementia in Alzheimer disease
Module_6	ebi-a-GCST90013942	finn-b-F5_DEMNAS	Type 2 diabetes (SPA correction)	Unspecified dementia
Module_6	ebi-a-GCST90013942	finn-b-F5_DEMENTIA_INCLAVO	Type 2 diabetes (SPA correction)	Dementia, including avohilmo
Module_6	ebi-a-GCST90013942	finn-b-AD_LO	Type 2 diabetes (SPA correction)	Alzheimer<c3><95>s disease (Late onset)
Module_6	ebi-a-GCST90013942	finn-b-AD_AM	Type 2 diabetes (SPA correction)	Alzheimer<c3><95>s disease (Atypical or mixed)
Module_6	ebi-a-GCST90013892	finn-b-VD_MI	Type 2 diabetes (Firth correction)	Vascular dementia (multiple infarctations)
Module_6	ebi-a-GCST90013892	finn-b-KRA_PSY_DEMENTIA	Type 2 diabetes (Firth correction)	Any dementia
Module_6	ebi-a-GCST90013892	finn-b-KRA_PSY_DEMENTIA_EXMORE	Type 2 diabetes (Firth correction)	Any dementia (more controls excluded)
Module_6	ebi-a-GCST90013892	finn-b-G6_ALZHEIMER_EXMORE	Type 2 diabetes (Firth correction)	Alzheimer disease (more controls excluded)
Module_6	ebi-a-GCST90013892	finn-b-G6_AD_WIDE_EXMORE	Type 2 diabetes (Firth correction)	"Alzheimer<c3><95>s disease, wide definition" (more controls excluded)
Module_6	ebi-a-GCST90013892	finn-b-G6_AD_WIDE	Type 2 diabetes (Firth correction)	Alzheimer<c3><95>s disease, wide definition
Module_6	ebi-a-GCST90013892	finn-b-G6_ALZHEIMER_INCLAVO	Type 2 diabetes (Firth correction)	Alzheimer disease, including avohilmo
Module_6	ebi-a-GCST90013892	finn-b-G6_ALZHEIMER	Type 2 diabetes (Firth correction)	Alzheimer disease
Module_6	ebi-a-GCST90013892	finn-b-F5_Dementia_U_EXMORE	Type 2 diabetes (Firth correction)	Undefined dementia (more controls excluded)
Module_6	ebi-a-GCST90013892	finn-b-F5_DEMENTIA	Type 2 diabetes (Firth correction)	Dementia
Module_6	ebi-a-GCST90013892	finn-b-F5_Dementia_U	Type 2 diabetes (Firth correction)	Undefined dementia
Module_6	ebi-a-GCST90013892	finn-b-F5_ALZHDEMENT	Type 2 diabetes (Firth correction)	Dementia in Alzheimer disease
Module_6	ebi-a-GCST90013892	finn-b-F5_DEMNAS	Type 2 diabetes (Firth correction)	Unspecified dementia
Module_6	ebi-a-GCST90013892	finn-b-F5_DEMENTIA_INCLAVO	Type 2 diabetes (Firth correction)	Dementia, including avohilmo
Module_6	ebi-a-GCST90013892	finn-b-AD_LO	Type 2 diabetes (Firth correction)	Alzheimer<c3><95>s disease (Late onset)
Module_6	ebi-a-GCST90013892	finn-b-AD_LO_EXMORE	Type 2 diabetes (Firth correction)	Alzheimer<c3><95>s disease (Late onset) (more controls excluded)
Module_6	ebi-a-GCST90013892	finn-b-AD_AM	Type 2 diabetes (Firth correction)	Alzheimer<c3><95>s disease (Atypical or mixed)
Module_6	ebi-a-GCST007516	finn-b-KRA_PSY_DEMENTIA	Type 2 diabetes (adjusted for BMI)	Any dementia
Module_6	ebi-a-GCST007516	finn-b-KRA_PSY_DEMENTIA_EXMORE	Type 2 diabetes (adjusted for BMI)	Any dementia (more controls excluded)
Module_6	ebi-a-GCST007516	finn-b-G6_ALZHEIMER_EXMORE	Type 2 diabetes (adjusted for BMI)	Alzheimer disease (more controls excluded)
Module_6	ebi-a-GCST007516	finn-b-G6_AD_WIDE_EXMORE	Type 2 diabetes (adjusted for BMI)	"Alzheimer<c3><95>s disease, wide definition" (more controls excluded)
Module_6	ebi-a-GCST007516	finn-b-G6_AD_WIDE	Type 2 diabetes (adjusted for BMI)	Alzheimer<c3><95>s disease, wide definition
Module_6	ebi-a-GCST007516	finn-b-G6_ALZHEIMER_INCLAVO	Type 2 diabetes (adjusted for BMI)	Alzheimer disease, including avohilmo
Module_6	ebi-a-GCST007516	finn-b-G6_ALZHEIMER	Type 2 diabetes (adjusted for BMI)	Alzheimer disease
Module_6	ebi-a-GCST007516	finn-b-F5_ALZHDEMENT	Type 2 diabetes (adjusted for BMI)	Dementia in Alzheimer disease
Module_6	ebi-a-GCST007516	finn-b-AD_LO	Type 2 diabetes (adjusted for BMI)	Alzheimer<c3><95>s disease (Late onset)
Module_6	ebi-a-GCST007516	finn-b-AD_LO_EXMORE	Type 2 diabetes (adjusted for BMI)	Alzheimer<c3><95>s disease (Late onset) (more controls excluded)
Module_6	ebi-a-GCST007515	finn-b-G6_AD_WIDE	Type 2 diabetes	Alzheimer<c3><95>s disease, wide definition
Module_6	ebi-a-GCST007518	finn-b-VD_MI	Type 2 diabetes (adjusted for BMI)	Vascular dementia (multiple infarctations)
Module_6	ebi-a-GCST007518	finn-b-KRA_PSY_DEMENTIA	Type 2 diabetes (adjusted for BMI)	Any dementia
Module_6	ebi-a-GCST007518	finn-b-KRA_PSY_DEMENTIA_EXMORE	Type 2 diabetes (adjusted for BMI)	Any dementia (more controls excluded)
Module_6	ebi-a-GCST007518	finn-b-G6_ALZHEIMER_EXMORE	Type 2 diabetes (adjusted for BMI)	Alzheimer disease (more controls excluded)
Module_6	ebi-a-GCST007518	finn-b-G6_AD_WIDE_EXMORE	Type 2 diabetes (adjusted for BMI)	"Alzheimer<c3><95>s disease, wide definition" (more controls excluded)
Module_6	ebi-a-GCST007518	finn-b-G6_AD_WIDE	Type 2 diabetes (adjusted for BMI)	Alzheimer<c3><95>s disease, wide definition
Module_6	ebi-a-GCST007518	finn-b-G6_ALZHEIMER_INCLAVO	Type 2 diabetes (adjusted for BMI)	Alzheimer disease, including avohilmo
Module_6	ebi-a-GCST007518	finn-b-G6_ALZHEIMER	Type 2 diabetes (adjusted for BMI)	Alzheimer disease
Module_6	ebi-a-GCST007518	finn-b-F5_DEMENTIA	Type 2 diabetes (adjusted for BMI)	Dementia
Module_6	ebi-a-GCST007518	finn-b-F5_ALZHDEMENT	Type 2 diabetes (adjusted for BMI)	Dementia in Alzheimer disease
Module_6	ebi-a-GCST007518	finn-b-F5_DEMENTIA_INCLAVO	Type 2 diabetes (adjusted for BMI)	Dementia, including avohilmo
Module_6	ebi-a-GCST007518	finn-b-AD_LO	Type 2 diabetes (adjusted for BMI)	Alzheimer<c3><95>s disease (Late onset)
Module_6	ebi-a-GCST007518	finn-b-AD_LO_EXMORE	Type 2 diabetes (adjusted for BMI)	Alzheimer<c3><95>s disease (Late onset) (more controls excluded)
Module_6	ebi-a-GCST007518	finn-b-AD_AM	Type 2 diabetes (adjusted for BMI)	Alzheimer<c3><95>s disease (Atypical or mixed)
Module_6	ebi-a-GCST006867	finn-b-KRA_PSY_DEMENTIA	Type 2 diabetes	Any dementia
Module_6	ebi-a-GCST006867	finn-b-KRA_PSY_DEMENTIA_EXMORE	Type 2 diabetes	Any dementia (more controls excluded)
Module_6	ebi-a-GCST006867	finn-b-G6_ALZHEIMER_EXMORE	Type 2 diabetes	Alzheimer disease (more controls excluded)
Module_6	ebi-a-GCST006867	finn-b-G6_AD_WIDE_EXMORE	Type 2 diabetes	"Alzheimer<c3><95>s disease, wide definition" (more controls excluded)
Module_6	ebi-a-GCST006867	finn-b-G6_AD_WIDE	Type 2 diabetes	Alzheimer<c3><95>s disease, wide definition
Module_6	ebi-a-GCST006867	finn-b-G6_ALZHEIMER_INCLAVO	Type 2 diabetes	Alzheimer disease, including avohilmo
Module_6	ebi-a-GCST006867	finn-b-G6_ALZHEIMER	Type 2 diabetes	Alzheimer disease
Module_6	ebi-a-GCST006867	finn-b-F5_ALZHDEMENT	Type 2 diabetes	Dementia in Alzheimer disease
Module_6	ebi-a-GCST006867	finn-b-AD_LO	Type 2 diabetes	Alzheimer<c3><95>s disease (Late onset)
Module_6	ebi-a-GCST006867	finn-b-AD_LO_EXMORE	Type 2 diabetes	Alzheimer<c3><95>s disease (Late onset) (more controls excluded)
Module_1	ieu-b-5142	finn-b-AD_AM_EXMORE	Early-onset hypertension	Alzheimer<c3><95>s disease (Atypical or mixed) (more controls excluded)
Module_1	ieu-b-5142	ebi-a-GCST90001390	Early-onset hypertension	Dementia with Lewy bodies
Module_1	ukb-a-61	finn-b-AD_AM_EXMORE	Non-cancer illness code self-reported: hypertension	Alzheimer<c3><95>s disease (Atypical or mixed) (more controls excluded)
Module_2	finn-b-E4_OBESITY	ebi-a-GCST90013971	Obesity	Any parental history of Alzheimer's disease (SPA correction)
Module_2	finn-b-E4_OBESITY	ebi-a-GCST90013921	Obesity	Any parental history of Alzheimer's disease (Firth correction)
Module_2	ebi-a-GCST007517	ebi-a-GCST90013971	Type 2 diabetes	Any parental history of Alzheimer's disease (SPA correction)
Module_2	ebi-a-GCST007517	ebi-a-GCST90013921	Type 2 diabetes	Any parental history of Alzheimer's disease (Firth correction)
Module_5	ukb-b-12493	finn-b-AD_EO_EXMORE	Diagnoses - secondary ICD10: I10 Essential (primary) hypertension	Alzheimer<c3><95>s disease (Early onset) (more controls excluded)

## Sheet: Table S4.forest module
Table S4: Detailed MR results for each network module
module_id	direction	id.exposure	id.outcome	exposure	outcome	b	se	pval	combo	OR	CI_lower	CI_upper	source_file
Module_1	Forward	ieu-b-5142	ebi-a-GCST90001390	|| id:ieu-b-5142	Dementia with Lewy bodies || id:ebi-a-GCST90001390	-17.8817	7.00794	0.0107218	ieu-b-5142_vs_ebi-a-GCST90001390	1.71422e-08	1.85691e-14	0.015825	Hypertension_DementiaAD
Module_1	Forward	ieu-b-5142	finn-b-AD_AM_EXMORE	|| id:ieu-b-5142	Alzheimer<c3><95>s disease (Atypical or mixed) (more controls excluded) || id:finn-b-AD_AM_EXMORE	20.154	9.71374	0.0380056	ieu-b-5142_vs_finn-b-AD_AM_EXMORE	5.65945e+08	3.04982	1.05021e+17	Hypertension_DementiaAD
Module_1	Forward	ukb-a-61	finn-b-AD_AM_EXMORE	|| id:ukb-a-61	Alzheimer<c3><95>s disease (Atypical or mixed) (more controls excluded) || id:finn-b-AD_AM_EXMORE	1.05446	0.526022	0.0450074	ukb-a-61_vs_finn-b-AD_AM_EXMORE	2.87041	1.02373	8.04828	Hypertension_DementiaAD
Module_2	Forward	ebi-a-GCST007517	ebi-a-GCST90013971	|| id:ebi-a-GCST007517	Any parental history of Alzheimer's disease (SPA correction) || id:ebi-a-GCST90013971	-0.0400142	0.0171842	0.0198834	ebi-a-GCST007517_vs_ebi-a-GCST90013971	0.960776	0.928955	0.993687	T2D_DementiaAD
Module_2	Forward	ebi-a-GCST007517	ebi-a-GCST90013921	|| id:ebi-a-GCST007517	Any parental history of Alzheimer's disease (Firth correction) || id:ebi-a-GCST90013921	-0.0399936	0.0171799	0.0199161	ebi-a-GCST007517_vs_ebi-a-GCST90013921	0.960796	0.928982	0.993699	T2D_DementiaAD
Module_2	Forward	finn-b-E4_OBESITY	ebi-a-GCST90013921	|| id:finn-b-E4_OBESITY	Any parental history of Alzheimer's disease (Firth correction) || id:ebi-a-GCST90013921	-0.0590573	0.028012	0.0350061	finn-b-E4_OBESITY_vs_ebi-a-GCST90013921	0.942653	0.892293	0.995855	Obesity_DementiaAD
Module_2	Forward	finn-b-E4_OBESITY	ebi-a-GCST90013971	|| id:finn-b-E4_OBESITY	Any parental history of Alzheimer's disease (SPA correction) || id:ebi-a-GCST90013971	-0.0589998	0.028042	0.0353802	finn-b-E4_OBESITY_vs_ebi-a-GCST90013971	0.942707	0.892292	0.995971	Obesity_DementiaAD
Module_3	Forward	ieu-a-91	ieu-b-5067	|| id:ieu-a-91	Alzheimer's disease || id:ieu-b-5067	0.000538399	0.000184418	0.00350658	ieu-a-91_vs_ieu-b-5067	1.00054	1.00018	1.0009	Obesity_DementiaAD
Module_3	Forward	ieu-a-1096	ieu-b-5067	|| id:ieu-a-1096	Alzheimer's disease || id:ieu-b-5067	0.000590006	0.000235056	0.0120711	ieu-a-1096_vs_ieu-b-5067	1.00059	1.00013	1.00105	Obesity_DementiaAD
Module_3	Forward	ebi-a-GCST001475	ieu-b-5067	|| id:ebi-a-GCST001475	Alzheimer's disease || id:ieu-b-5067	0.000590006	0.000235056	0.0120711	ebi-a-GCST001475_vs_ieu-b-5067	1.00059	1.00013	1.00105	Obesity_DementiaAD
Module_3	Forward	ieu-a-1096	finn-b-AD_U_EXMORE	|| id:ieu-a-1096	Alzheimer<c3><95>s disease (undefined) (more controls excluded) || id:finn-b-AD_U_EXMORE	-0.65349	0.297813	0.0282139	ieu-a-1096_vs_finn-b-AD_U_EXMORE	0.520227	0.290195	0.932602	Obesity_DementiaAD
Module_3	Forward	ebi-a-GCST001475	finn-b-AD_U_EXMORE	|| id:ebi-a-GCST001475	Alzheimer<c3><95>s disease (undefined) (more controls excluded) || id:finn-b-AD_U_EXMORE	-0.65349	0.297813	0.0282139	ebi-a-GCST001475_vs_finn-b-AD_U_EXMORE	0.520227	0.290195	0.932602	Obesity_DementiaAD
Module_3	Forward	ieu-a-90	ieu-b-5067	|| id:ieu-a-90	Alzheimer's disease || id:ieu-b-5067	0.000558742	0.000260897	0.032224	ieu-a-90_vs_ieu-b-5067	1.00056	1.00005	1.00107	Obesity_DementiaAD
Module_3	Forward	ieu-a-1096	finn-b-AD_U	|| id:ieu-a-1096	Alzheimer<c3><95>s disease (undefined) || id:finn-b-AD_U	-0.600509	0.29271	0.0402133	ieu-a-1096_vs_finn-b-AD_U	0.548532	0.30906	0.973558	Obesity_DementiaAD
Module_3	Forward	ebi-a-GCST001475	finn-b-AD_U	|| id:ebi-a-GCST001475	Alzheimer<c3><95>s disease (undefined) || id:finn-b-AD_U	-0.600509	0.29271	0.0402133	ebi-a-GCST001475_vs_finn-b-AD_U	0.548532	0.30906	0.973558	Obesity_DementiaAD
Module_4	Forward	finn-b-E4_OBESITY_HYPER	ebi-a-GCST90027158	|| id:finn-b-E4_OBESITY_HYPER	Alzheimer's disease || id:ebi-a-GCST90027158	-0.101716	0.0231513	1.1153e-05	finn-b-E4_OBESITY_HYPER_vs_ebi-a-GCST90027158	0.903286	0.863214	0.945218	Obesity_DementiaAD
Module_4	Forward	finn-b-E4_OBESITYCAL	ebi-a-GCST90027158	|| id:finn-b-E4_OBESITYCAL	Alzheimer's disease || id:ebi-a-GCST90027158	-0.0907006	0.0279112	0.00115562	finn-b-E4_OBESITYCAL_vs_ebi-a-GCST90027158	0.913291	0.864671	0.964645	Obesity_DementiaAD
Module_4	Forward	finn-b-E4_OBESITYNAS	ebi-a-GCST90027158	|| id:finn-b-E4_OBESITYNAS	Alzheimer's disease || id:ebi-a-GCST90027158	-0.0588403	0.0232566	0.0114047	finn-b-E4_OBESITYNAS_vs_ebi-a-GCST90027158	0.942857	0.900844	0.98683	Obesity_DementiaAD
Module_5	Forward	ukb-b-12493	finn-b-AD_EO_EXMORE	|| id:ukb-b-12493	Alzheimer<c3><95>s disease (Early onset) (more controls excluded) || id:finn-b-AD_EO_EXMORE	3.471	1.59233	0.0292704	ukb-b-12493_vs_finn-b-AD_EO_EXMORE	32.1688	1.41912	729.21	Hypertension_DementiaAD
Module_6	Forward	ebi-a-GCST90013892	finn-b-F5_DEMENTIA	|| id:ebi-a-GCST90013892	Dementia || id:finn-b-F5_DEMENTIA	0.130152	0.0313446	3.29157e-05	ebi-a-GCST90013892_vs_finn-b-F5_DEMENTIA	1.139	1.07113	1.21117	T2D_DementiaAD
Module_6	Reverse	finn-b-G6_ALZHEIMER_EXMORE	ebi-a-GCST90013942	|| id:finn-b-G6_ALZHEIMER_EXMORE	Type 2 diabetes (SPA correction) || id:ebi-a-GCST90013942	-0.0433981	0.0104639	3.36261e-05	finn-b-G6_ALZHEIMER_EXMORE_vs_ebi-a-GCST90013942	0.95753	0.938092	0.977371	T2D_DementiaAD
Module_6	Reverse	finn-b-G6_ALZHEIMER_EXMORE	ebi-a-GCST90013892	|| id:finn-b-G6_ALZHEIMER_EXMORE	Type 2 diabetes (Firth correction) || id:ebi-a-GCST90013892	-0.0437664	0.0106137	3.73018e-05	finn-b-G6_ALZHEIMER_EXMORE_vs_ebi-a-GCST90013892	0.957178	0.937471	0.977298	T2D_DementiaAD
Module_6	Reverse	finn-b-G6_ALZHEIMER	ebi-a-GCST90013942	|| id:finn-b-G6_ALZHEIMER	Type 2 diabetes (SPA correction) || id:ebi-a-GCST90013942	-0.044069	0.0107028	3.82989e-05	finn-b-G6_ALZHEIMER_vs_ebi-a-GCST90013942	0.956888	0.937024	0.977173	T2D_DementiaAD
Module_6	Reverse	finn-b-G6_ALZHEIMER	ebi-a-GCST90013892	|| id:finn-b-G6_ALZHEIMER	Type 2 diabetes (Firth correction) || id:ebi-a-GCST90013892	-0.0444447	0.0108576	4.25033e-05	finn-b-G6_ALZHEIMER_vs_ebi-a-GCST90013892	0.956528	0.936388	0.977102	T2D_DementiaAD
Module_6	Forward	ebi-a-GCST90013942	finn-b-F5_DEMENTIA	|| id:ebi-a-GCST90013942	Dementia || id:finn-b-F5_DEMENTIA	0.127586	0.0315473	5.24824e-05	ebi-a-GCST90013942_vs_finn-b-F5_DEMENTIA	1.13608	1.06796	1.20855	T2D_DementiaAD
Module_6	Reverse	finn-b-G6_AD_WIDE_EXMORE	ebi-a-GCST90013942	|| id:finn-b-G6_AD_WIDE_EXMORE	Type 2 diabetes (SPA correction) || id:ebi-a-GCST90013942	-0.0495256	0.0126849	9.44977e-05	finn-b-G6_AD_WIDE_EXMORE_vs_ebi-a-GCST90013942	0.951681	0.928312	0.975638	T2D_DementiaAD
Module_6	Reverse	finn-b-G6_AD_WIDE_EXMORE	ebi-a-GCST90013892	|| id:finn-b-G6_AD_WIDE_EXMORE	Type 2 diabetes (Firth correction) || id:ebi-a-GCST90013892	-0.0499153	0.0128959	0.000108547	finn-b-G6_AD_WIDE_EXMORE_vs_ebi-a-GCST90013892	0.95131	0.927566	0.975662	T2D_DementiaAD
Module_6	Forward	ebi-a-GCST90013892	finn-b-F5_DEMENTIA_INCLAVO	|| id:ebi-a-GCST90013892	Dementia, including avohilmo || id:finn-b-F5_DEMENTIA_INCLAVO	0.121813	0.031536	0.000112161	ebi-a-GCST90013892_vs_finn-b-F5_DEMENTIA_INCLAVO	1.12954	1.06184	1.20156	T2D_DementiaAD
Module_6	Reverse	finn-b-F5_DEMENTIA_INCLAVO	ebi-a-GCST90013942	|| id:finn-b-F5_DEMENTIA_INCLAVO	Type 2 diabetes (SPA correction) || id:ebi-a-GCST90013942	-0.0544481	0.0143517	0.000148335	finn-b-F5_DEMENTIA_INCLAVO_vs_ebi-a-GCST90013942	0.947008	0.92074	0.974025	T2D_DementiaAD

## Sheet: Table S5.MR_Forward
Table S5: Complete Results of Forward Mendelian Randomization (MR) with Significance Threshold Met: From Metabolic Diseases to Neurodegenerative Diseases
Significantly Associated Relationship Pairs															Complete Analysis Results
exposure	outcome	id.exposure	id.outcome	b	se	pval	combo	OR	CI_lower	CI_upper	source_file				id.exposure	id.outcome	outcome	exposure	method	nsnp	b	se	pval	combo	source_file
|| id:ieu-b-5144	Alzheimer<c3><95>s disease (Late onset) || id:finn-b-AD_LO	ieu-b-5144	finn-b-AD_LO	-0.768323	0.312253	0.0138713	ieu-b-5144_vs_finn-b-AD_LO	0.46379	0.251493	0.855296	Hypertension_DementiaAD				ebi-a-GCST90091033	ebi-a-GCST90093378	Dementia with Lewy bodies in APOE e4+ carriers || id:ebi-a-GCST90093378	Nonalcoholic fatty liver disease || id:ebi-a-GCST90091033	Inverse variance weighted	2	-0.194908	0.266945	0.465304	ebi-a-GCST90091033_vs_ebi-a-GCST90093378	FattyLiver_Dementia
|| id:ieu-b-5144	Alzheimer<c3><95>s disease (Late onset) || id:finn-b-AD_LO	ieu-b-5144	finn-b-AD_LO	-0.768323	0.312253	0.0138713	ieu-b-5144_vs_finn-b-AD_LO	0.46379	0.251493	0.855296	Hypertension_DementiaAD				ebi-a-GCST90091033	ukb-b-323	Illnesses of father: Alzheimer's disease/dementia || id:ukb-b-323	Nonalcoholic fatty liver disease || id:ebi-a-GCST90091033	MR Egger	4	0.0350308	0.083672	0.716135	ebi-a-GCST90091033_vs_ukb-b-323	FattyLiver_Dementia
|| id:ieu-b-5143	Alzheimer<c3><95>s disease (Late onset) || id:finn-b-AD_LO	ieu-b-5143	finn-b-AD_LO	-1.12881	0.533741	0.0344381	ieu-b-5143_vs_finn-b-AD_LO	0.323417	0.113615	0.920647	Hypertension_DementiaAD				ebi-a-GCST90091033	ukb-b-323	Illnesses of father: Alzheimer's disease/dementia || id:ukb-b-323	Nonalcoholic fatty liver disease || id:ebi-a-GCST90091033	Weighted median	4	-0.000276857	0.00177329	0.875934	ebi-a-GCST90091033_vs_ukb-b-323	FattyLiver_Dementia
|| id:ieu-b-5143	Alzheimer<c3><95>s disease (Late onset) || id:finn-b-AD_LO	ieu-b-5143	finn-b-AD_LO	-1.12881	0.533741	0.0344381	ieu-b-5143_vs_finn-b-AD_LO	0.323417	0.113615	0.920647	Hypertension_DementiaAD				ebi-a-GCST90091033	ukb-b-323	Illnesses of father: Alzheimer's disease/dementia || id:ukb-b-323	Nonalcoholic fatty liver disease || id:ebi-a-GCST90091033	Inverse variance weighted	4	-0.0197063	0.0311426	0.52688	ebi-a-GCST90091033_vs_ukb-b-323	FattyLiver_Dementia
|| id:ieu-b-5142	Any dementia || id:finn-b-KRA_PSY_DEMENTIA	ieu-b-5142	finn-b-KRA_PSY_DEMENTIA	7.39784	3.74217	0.0480547	ieu-b-5142_vs_finn-b-KRA_PSY_DEMENTIA	1632.45	1.06522	2.50173e+06	Hypertension_DementiaAD				ebi-a-GCST90091033	ukb-b-323	Illnesses of father: Alzheimer's disease/dementia || id:ukb-b-323	Nonalcoholic fatty liver disease || id:ebi-a-GCST90091033	Simple mode	4	-0.00094812	0.00214676	0.688637	ebi-a-GCST90091033_vs_ukb-b-323	FattyLiver_Dementia
|| id:ieu-b-5142	Any dementia || id:finn-b-KRA_PSY_DEMENTIA	ieu-b-5142	finn-b-KRA_PSY_DEMENTIA	7.39784	3.74217	0.0480547	ieu-b-5142_vs_finn-b-KRA_PSY_DEMENTIA	1632.45	1.06522	2.50173e+06	Hypertension_DementiaAD				ebi-a-GCST90091033	ukb-b-323	Illnesses of father: Alzheimer's disease/dementia || id:ukb-b-323	Nonalcoholic fatty liver disease || id:ebi-a-GCST90091033	Weighted mode	4	-0.000550359	0.00182414	0.78258	ebi-a-GCST90091033_vs_ukb-b-323	FattyLiver_Dementia
|| id:ieu-b-5142	Any dementia (more controls excluded) || id:finn-b-KRA_PSY_DEMENTIA_EXMORE	ieu-b-5142	finn-b-KRA_PSY_DEMENTIA_EXMORE	7.4832	3.81379	0.0497456	ieu-b-5142_vs_finn-b-KRA_PSY_DEMENTIA_EXMORE	1777.92	1.00821	3.13525e+06	Hypertension_DementiaAD				ebi-a-GCST90091033	ukb-b-14699	Illnesses of mother: Alzheimer's disease/dementia || id:ukb-b-14699	Nonalcoholic fatty liver disease || id:ebi-a-GCST90091033	MR Egger	4	0.0715647	0.162641	0.70291	ebi-a-GCST90091033_vs_ukb-b-14699	FattyLiver_Dementia
|| id:ieu-b-5142	Any dementia (more controls excluded) || id:finn-b-KRA_PSY_DEMENTIA_EXMORE	ieu-b-5142	finn-b-KRA_PSY_DEMENTIA_EXMORE	7.4832	3.81379	0.0497456	ieu-b-5142_vs_finn-b-KRA_PSY_DEMENTIA_EXMORE	1777.92	1.00821	3.13525e+06	Hypertension_DementiaAD				ebi-a-GCST90091033	ukb-b-14699	Illnesses of mother: Alzheimer's disease/dementia || id:ukb-b-14699	Nonalcoholic fatty liver disease || id:ebi-a-GCST90091033	Weighted median	4	0.000414361	0.0022659	0.854901	ebi-a-GCST90091033_vs_ukb-b-14699	FattyLiver_Dementia
|| id:ieu-b-5142	Alzheimer<c3><95>s disease (Atypical or mixed) (more controls excluded) || id:finn-b-AD_AM_EXMORE	ieu-b-5142	finn-b-AD_AM_EXMORE	20.154	9.71374	0.0380056	ieu-b-5142_vs_finn-b-AD_AM_EXMORE	5.65945e+08	3.04982	1.05021e+17	Hypertension_DementiaAD				ebi-a-GCST90091033	ukb-b-14699	Illnesses of mother: Alzheimer's disease/dementia || id:ukb-b-14699	Nonalcoholic fatty liver disease || id:ebi-a-GCST90091033	Inverse variance weighted	4	-0.0347822	0.0605246	0.565509	ebi-a-GCST90091033_vs_ukb-b-14699	FattyLiver_Dementia
|| id:ieu-b-5142	Alzheimer<c3><95>s disease (Atypical or mixed) (more controls excluded) || id:finn-b-AD_AM_EXMORE	ieu-b-5142	finn-b-AD_AM_EXMORE	20.154	9.71374	0.0380056	ieu-b-5142_vs_finn-b-AD_AM_EXMORE	5.65945e+08	3.04982	1.05021e+17	Hypertension_DementiaAD				ebi-a-GCST90091033	ukb-b-14699	Illnesses of mother: Alzheimer's disease/dementia || id:ukb-b-14699	Nonalcoholic fatty liver disease || id:ebi-a-GCST90091033	Simple mode	4	0.00204235	0.00271199	0.506111	ebi-a-GCST90091033_vs_ukb-b-14699	FattyLiver_Dementia
|| id:ieu-b-5142	Dementia with Lewy bodies || id:ebi-a-GCST90001390	ieu-b-5142	ebi-a-GCST90001390	-17.8817	7.00794	0.0107218	ieu-b-5142_vs_ebi-a-GCST90001390	1.71422e-08	1.85691e-14	0.015825	Hypertension_DementiaAD				ebi-a-GCST90091033	ukb-b-14699	Illnesses of mother: Alzheimer's disease/dementia || id:ukb-b-14699	Nonalcoholic fatty liver disease || id:ebi-a-GCST90091033	Weighted mode	4	-0.000831452	0.00223486	0.73459	ebi-a-GCST90091033_vs_ukb-b-14699	FattyLiver_Dementia
|| id:ieu-b-5142	Dementia with Lewy bodies || id:ebi-a-GCST90001390	ieu-b-5142	ebi-a-GCST90001390	-17.8817	7.00794	0.0107218	ieu-b-5142_vs_ebi-a-GCST90001390	1.71422e-08	1.85691e-14	0.015825	Hypertension_DementiaAD				ebi-a-GCST90091033	ukb-a-210	Illnesses of mother: Alzheimer's disease/dementia || id:ukb-a-210	Nonalcoholic fatty liver disease || id:ebi-a-GCST90091033	MR Egger	3	0.310285	0.0159225	0.0326399	ebi-a-GCST90091033_vs_ukb-a-210	FattyLiver_Dementia
|| id:ukb-a-61	Alzheimer<c3><95>s disease (Atypical or mixed) (more controls excluded) || id:finn-b-AD_AM_EXMORE	ukb-a-61	finn-b-AD_AM_EXMORE	1.05446	0.526022	0.0450074	ukb-a-61_vs_finn-b-AD_AM_EXMORE	2.87041	1.02373	8.04828	Hypertension_DementiaAD				ebi-a-GCST90091033	ukb-a-210	Illnesses of mother: Alzheimer's disease/dementia || id:ukb-a-210	Nonalcoholic fatty liver disease || id:ebi-a-GCST90091033	Weighted median	3	-0.000397701	0.00246897	0.872031	ebi-a-GCST90091033_vs_ukb-a-210	FattyLiver_Dementia
|| id:ukb-a-61	Alzheimer<c3><95>s disease (Atypical or mixed) (more controls excluded) || id:finn-b-AD_AM_EXMORE	ukb-a-61	finn-b-AD_AM_EXMORE	1.05446	0.526022	0.0450074	ukb-a-61_vs_finn-b-AD_AM_EXMORE	2.87041	1.02373	8.04828	Hypertension_DementiaAD				ebi-a-GCST90091033	ukb-a-210	Illnesses of mother: Alzheimer's disease/dementia || id:ukb-a-210	Nonalcoholic fatty liver disease || id:ebi-a-GCST90091033	Inverse variance weighted	3	-0.0393125	0.0767298	0.608407	ebi-a-GCST90091033_vs_ukb-a-210	FattyLiver_Dementia
|| id:ukb-b-12493	"Alzheimer<c3><95>s disease, wide definition" (more controls excluded) || id:finn-b-G6_AD_WIDE_EXMORE	ukb-b-12493	finn-b-G6_AD_WIDE_EXMORE	1.27676	0.626494	0.041555	ukb-b-12493_vs_finn-b-G6_AD_WIDE_EXMORE	3.58502	1.05005	12.2398	Hypertension_DementiaAD				ebi-a-GCST90091033	ukb-a-210	Illnesses of mother: Alzheimer's disease/dementia || id:ukb-a-210	Nonalcoholic fatty liver disease || id:ebi-a-GCST90091033	Simple mode	3	0.000591401	0.00290703	0.857613	ebi-a-GCST90091033_vs_ukb-a-210	FattyLiver_Dementia
|| id:ukb-b-12493	"Alzheimer<c3><95>s disease, wide definition" (more controls excluded) || id:finn-b-G6_AD_WIDE_EXMORE	ukb-b-12493	finn-b-G6_AD_WIDE_EXMORE	1.27676	0.626494	0.041555	ukb-b-12493_vs_finn-b-G6_AD_WIDE_EXMORE	3.58502	1.05005	12.2398	Hypertension_DementiaAD				ebi-a-GCST90091033	ukb-a-210	Illnesses of mother: Alzheimer's disease/dementia || id:ukb-a-210	Nonalcoholic fatty liver disease || id:ebi-a-GCST90091033	Weighted mode	3	-0.000827449	0.00253821	0.775376	ebi-a-GCST90091033_vs_ukb-a-210	FattyLiver_Dementia
|| id:ukb-b-12493	Alzheimer<c3><95>s disease (Early onset) (more controls excluded) || id:finn-b-AD_EO_EXMORE	ukb-b-12493	finn-b-AD_EO_EXMORE	3.471	1.59233	0.0292704	ukb-b-12493_vs_finn-b-AD_EO_EXMORE	32.1688	1.41912	729.21	Hypertension_DementiaAD				ebi-a-GCST90091033	finn-b-VD_MX	Vascular dementia (mixed) || id:finn-b-VD_MX	Nonalcoholic fatty liver disease || id:ebi-a-GCST90091033	MR Egger	4	2.721	3.32956	0.499666	ebi-a-GCST90091033_vs_finn-b-VD_MX	FattyLiver_Dementia
|| id:ukb-b-12493	Alzheimer<c3><95>s disease (Early onset) (more controls excluded) || id:finn-b-AD_EO_EXMORE	ukb-b-12493	finn-b-AD_EO_EXMORE	3.471	1.59233	0.0292704	ukb-b-12493_vs_finn-b-AD_EO_EXMORE	32.1688	1.41912	729.21	Hypertension_DementiaAD				ebi-a-GCST90091033	finn-b-VD_MX	Vascular dementia (mixed) || id:finn-b-VD_MX	Nonalcoholic fatty liver disease || id:ebi-a-GCST90091033	Weighted median	4	0.456552	0.597165	0.444551	ebi-a-GCST90091033_vs_finn-b-VD_MX	FattyLiver_Dementia
|| id:ieu-a-90	Alzheimer's disease || id:ieu-b-5067	ieu-a-90	ieu-b-5067	0.000558742	0.000260897	0.032224	ieu-a-90_vs_ieu-b-5067	1.00056	1.00005	1.00107	Obesity_DementiaAD				ebi-a-GCST90091033	finn-b-VD_MX	Vascular dementia (mixed) || id:finn-b-VD_MX	Nonalcoholic fatty liver disease || id:ebi-a-GCST90091033	Inverse variance weighted	4	0.00350785	1.31874	0.997878	ebi-a-GCST90091033_vs_finn-b-VD_MX	FattyLiver_Dementia
|| id:ieu-a-90	Alzheimer's disease || id:ieu-b-5067	ieu-a-90	ieu-b-5067	0.000558742	0.000260897	0.032224	ieu-a-90_vs_ieu-b-5067	1.00056	1.00005	1.00107	Obesity_DementiaAD				ebi-a-GCST90091033	finn-b-VD_MX	Vascular dementia (mixed) || id:finn-b-VD_MX	Nonalcoholic fatty liver disease || id:ebi-a-GCST90091033	Simple mode	4	-0.593265	1.28534	0.675806	ebi-a-GCST90091033_vs_finn-b-VD_MX	FattyLiver_Dementia
|| id:ieu-a-91	Alzheimer's disease || id:ieu-b-5067	ieu-a-91	ieu-b-5067	0.000538399	0.000184418	0.00350658	ieu-a-91_vs_ieu-b-5067	1.00054	1.00018	1.0009	Obesity_DementiaAD				ebi-a-GCST90091033	finn-b-VD_MX	Vascular dementia (mixed) || id:finn-b-VD_MX	Nonalcoholic fatty liver disease || id:ebi-a-GCST90091033	Weighted mode	4	1.09699	0.556874	0.143461	ebi-a-GCST90091033_vs_finn-b-VD_MX	FattyLiver_Dementia
|| id:ieu-a-91	Alzheimer's disease || id:ieu-b-5067	ieu-a-91	ieu-b-5067	0.000538399	0.000184418	0.00350658	ieu-a-91_vs_ieu-b-5067	1.00054	1.00018	1.0009	Obesity_DementiaAD				ebi-a-GCST90091033	finn-b-VD_MI	Vascular dementia (multiple infarctations) || id:finn-b-VD_MI	Nonalcoholic fatty liver disease || id:ebi-a-GCST90091033	MR Egger	4	0.610328	2.4103	0.823751	ebi-a-GCST90091033_vs_finn-b-VD_MI	FattyLiver_Dementia
|| id:ieu-a-1096	Alzheimer's disease || id:ieu-b-5067	ieu-a-1096	ieu-b-5067	0.000590006	0.000235056	0.0120711	ieu-a-1096_vs_ieu-b-5067	1.00059	1.00013	1.00105	Obesity_DementiaAD				ebi-a-GCST90091033	finn-b-VD_MI	Vascular dementia (multiple infarctations) || id:finn-b-VD_MI	Nonalcoholic fatty liver disease || id:ebi-a-GCST90091033	Weighted median	4	-0.45856	0.387769	0.236983	ebi-a-GCST90091033_vs_finn-b-VD_MI	FattyLiver_Dementia
|| id:ieu-a-1096	Alzheimer's disease || id:ieu-b-5067	ieu-a-1096	ieu-b-5067	0.000590006	0.000235056	0.0120711	ieu-a-1096_vs_ieu-b-5067	1.00059	1.00013	1.00105	Obesity_DementiaAD				ebi-a-GCST90091033	finn-b-VD_MI	Vascular dementia (multiple infarctations) || id:finn-b-VD_MI	Nonalcoholic fatty liver disease || id:ebi-a-GCST90091033	Inverse variance weighted	4	-0.930656	0.89903	0.300586	ebi-a-GCST90091033_vs_finn-b-VD_MI	FattyLiver_Dementia
|| id:ieu-a-1096	Any dementia || id:finn-b-KRA_PSY_DEMENTIA	ieu-a-1096	finn-b-KRA_PSY_DEMENTIA	0.126321	0.0536458	0.0185368	ieu-a-1096_vs_finn-b-KRA_PSY_DEMENTIA	1.13465	1.0214	1.26045	Obesity_DementiaAD				ebi-a-GCST90091033	finn-b-VD_MI	Vascular dementia (multiple infarctations) || id:finn-b-VD_MI	Nonalcoholic fatty liver disease || id:ebi-a-GCST90091033	Simple mode	4	-0.546759	0.435111	0.29784	ebi-a-GCST90091033_vs_finn-b-VD_MI	FattyLiver_Dementia
|| id:ieu-a-1096	Any dementia || id:finn-b-KRA_PSY_DEMENTIA	ieu-a-1096	finn-b-KRA_PSY_DEMENTIA	0.126321	0.0536458	0.0185368	ieu-a-1096_vs_finn-b-KRA_PSY_DEMENTIA	1.13465	1.0214	1.26045	Obesity_DementiaAD				ebi-a-GCST90091033	finn-b-VD_MI	Vascular dementia (multiple infarctations) || id:finn-b-VD_MI	Nonalcoholic fatty liver disease || id:ebi-a-GCST90091033	Weighted mode	4	-0.41778	0.374442	0.345856	ebi-a-GCST90091033_vs_finn-b-VD_MI	FattyLiver_Dementia
|| id:ieu-a-1096	Any dementia (more controls excluded) || id:finn-b-KRA_PSY_DEMENTIA_EXMORE	ieu-a-1096	finn-b-KRA_PSY_DEMENTIA_EXMORE	0.115079	0.0547231	0.0354718	ieu-a-1096_vs_finn-b-KRA_PSY_DEMENTIA_EXMORE	1.12196	1.00785	1.24899	Obesity_DementiaAD				ebi-a-GCST90091033	finn-b-VD_SC	Vascular dementia (subcortical) || id:finn-b-VD_SC	Nonalcoholic fatty liver disease || id:ebi-a-GCST90091033	MR Egger	4	1.90415	2.78984	0.56535	ebi-a-GCST90091033_vs_finn-b-VD_SC	FattyLiver_Dementia
|| id:ieu-a-1096	Any dementia (more controls excluded) || id:finn-b-KRA_PSY_DEMENTIA_EXMORE	ieu-a-1096	finn-b-KRA_PSY_DEMENTIA_EXMORE	0.115079	0.0547231	0.0354718	ieu-a-1096_vs_finn-b-KRA_PSY_DEMENTIA_EXMORE	1.12196	1.00785	1.24899	Obesity_DementiaAD				ebi-a-GCST90091033	finn-b-VD_SC	Vascular dementia (subcortical) || id:finn-b-VD_SC	Nonalcoholic fatty liver disease || id:ebi-a-GCST90091033	Weighted median	4	-0.188114	0.330041	0.568697	ebi-a-GCST90091033_vs_finn-b-VD_SC	FattyLiver_Dementia
|| id:ieu-a-1096	Alzheimer<c3><95>s disease (undefined) (more controls excluded) || id:finn-b-AD_U_EXMORE	ieu-a-1096	finn-b-AD_U_EXMORE	-0.65349	0.297813	0.0282139	ieu-a-1096_vs_finn-b-AD_U_EXMORE	0.520227	0.290195	0.932602	Obesity_DementiaAD				ebi-a-GCST90091033	finn-b-VD_SC	Vascular dementia (subcortical) || id:finn-b-VD_SC	Nonalcoholic fatty liver disease || id:ebi-a-GCST90091033	Inverse variance weighted	4	-0.787776	1.16575	0.499187	ebi-a-GCST90091033_vs_finn-b-VD_SC	FattyLiver_Dementia
|| id:ieu-a-1096	Alzheimer<c3><95>s disease (undefined) (more controls excluded) || id:finn-b-AD_U_EXMORE	ieu-a-1096	finn-b-AD_U_EXMORE	-0.65349	0.297813	0.0282139	ieu-a-1096_vs_finn-b-AD_U_EXMORE	0.520227	0.290195	0.932602	Obesity_DementiaAD				ebi-a-GCST90091033	finn-b-VD_SC	Vascular dementia (subcortical) || id:finn-b-VD_SC	Nonalcoholic fatty liver disease || id:ebi-a-GCST90091033	Simple mode	4	-0.233752	0.348912	0.550848	ebi-a-GCST90091033_vs_finn-b-VD_SC	FattyLiver_Dementia
|| id:ieu-a-1096	Alzheimer<c3><95>s disease (undefined) || id:finn-b-AD_U	ieu-a-1096	finn-b-AD_U	-0.600509	0.29271	0.0402133	ieu-a-1096_vs_finn-b-AD_U	0.548532	0.30906	0.973558	Obesity_DementiaAD				ebi-a-GCST90091033	finn-b-VD_SC	Vascular dementia (subcortical) || id:finn-b-VD_SC	Nonalcoholic fatty liver disease || id:ebi-a-GCST90091033	Weighted mode	4	-0.150264	0.33759	0.686399	ebi-a-GCST90091033_vs_finn-b-VD_SC	FattyLiver_Dementia
|| id:ieu-a-1096	Alzheimer<c3><95>s disease (undefined) || id:finn-b-AD_U	ieu-a-1096	finn-b-AD_U	-0.600509	0.29271	0.0402133	ieu-a-1096_vs_finn-b-AD_U	0.548532	0.30906	0.973558	Obesity_DementiaAD				ebi-a-GCST90091033	finn-b-VD_U	Vascular dementia (undefined) || id:finn-b-VD_U	Nonalcoholic fatty liver disease || id:ebi-a-GCST90091033	MR Egger	4	0.779857	3.6412	0.850262	ebi-a-GCST90091033_vs_finn-b-VD_U	FattyLiver_Dementia
|| id:finn-b-E4_OBESITYNAS	Alzheimer's disease || id:ebi-a-GCST90027158	finn-b-E4_OBESITYNAS	ebi-a-GCST90027158	-0.0588403	0.0232566	0.0114047	finn-b-E4_OBESITYNAS_vs_ebi-a-GCST90027158	0.942857	0.900844	0.98683	Obesity_DementiaAD				ebi-a-GCST90091033	finn-b-VD_U	Vascular dementia (undefined) || id:finn-b-VD_U	Nonalcoholic fatty liver disease || id:ebi-a-GCST90091033	Weighted median	4	-0.137285	0.26494	0.604337	ebi-a-GCST90091033_vs_finn-b-VD_U	FattyLiver_Dementia
|| id:finn-b-E4_OBESITYNAS	Alzheimer's disease || id:ebi-a-GCST90027158	finn-b-E4_OBESITYNAS	ebi-a-GCST90027158	-0.0588403	0.0232566	0.0114047	finn-b-E4_OBESITYNAS_vs_ebi-a-GCST90027158	0.942857	0.900844	0.98683	Obesity_DementiaAD				ebi-a-GCST90091033	finn-b-VD_U	Vascular dementia (undefined) || id:finn-b-VD_U	Nonalcoholic fatty liver disease || id:ebi-a-GCST90091033	Inverse variance weighted	4	-0.72461	1.27994	0.571308	ebi-a-GCST90091033_vs_finn-b-VD_U	FattyLiver_Dementia
|| id:finn-b-E4_OBESITYNAS	Alzheimer's disease || id:ieu-b-5067	finn-b-E4_OBESITYNAS	ieu-b-5067	0.00078122	0.000265503	0.00325658	finn-b-E4_OBESITYNAS_vs_ieu-b-5067	1.00078	1.00026	1.0013	Obesity_DementiaAD				ebi-a-GCST90091033	finn-b-VD_U	Vascular dementia (undefined) || id:finn-b-VD_U	Nonalcoholic fatty liver disease || id:ebi-a-GCST90091033	Simple mode	4	0.135867	0.329831	0.708056	ebi-a-GCST90091033_vs_finn-b-VD_U	FattyLiver_Dementia
|| id:finn-b-E4_OBESITYNAS	Alzheimer's disease || id:ieu-b-5067	finn-b-E4_OBESITYNAS	ieu-b-5067	0.00078122	0.000265503	0.00325658	finn-b-E4_OBESITYNAS_vs_ieu-b-5067	1.00078	1.00026	1.0013	Obesity_DementiaAD				ebi-a-GCST90091033	finn-b-VD_U	Vascular dementia (undefined) || id:finn-b-VD_U	Nonalcoholic fatty liver disease || id:ebi-a-GCST90091033	Weighted mode	4	-0.175077	0.265252	0.556379	ebi-a-GCST90091033_vs_finn-b-VD_U	FattyLiver_Dementia
|| id:finn-b-E4_OBESITY_HYPER	Alzheimer's disease || id:ebi-a-GCST90027158	finn-b-E4_OBESITY_HYPER	ebi-a-GCST90027158	-0.101716	0.0231513	1.1153e-05	finn-b-E4_OBESITY_HYPER_vs_ebi-a-GCST90027158	0.903286	0.863214	0.945218	Obesity_DementiaAD				ebi-a-GCST90091033	finn-b-PD_DEMENTIA	Dementia due to Parkinsons disease || id:finn-b-PD_DEMENTIA	Nonalcoholic fatty liver disease || id:ebi-a-GCST90091033	MR Egger	4	0.623277	1.37558	0.694887	ebi-a-GCST90091033_vs_finn-b-PD_DEMENTIA	FattyLiver_Dementia
|| id:finn-b-E4_OBESITY_HYPER	Alzheimer's disease || id:ebi-a-GCST90027158	finn-b-E4_OBESITY_HYPER	ebi-a-GCST90027158	-0.101716	0.0231513	1.1153e-05	finn-b-E4_OBESITY_HYPER_vs_ebi-a-GCST90027158	0.903286	0.863214	0.945218	Obesity_DementiaAD				ebi-a-GCST90091033	finn-b-PD_DEMENTIA	Dementia due to Parkinsons disease || id:finn-b-PD_DEMENTIA	Nonalcoholic fatty liver disease || id:ebi-a-GCST90091033	Weighted median	4	0.0817888	0.314522	0.794832	ebi-a-GCST90091033_vs_finn-b-PD_DEMENTIA	FattyLiver_Dementia
|| id:finn-b-E4_OBESITY	Alzheimer's disease || id:ebi-a-GCST90027158	finn-b-E4_OBESITY	ebi-a-GCST90027158	-0.100166	0.0240206	3.04608e-05	finn-b-E4_OBESITY_vs_ebi-a-GCST90027158	0.904688	0.863082	0.948299	Obesity_DementiaAD				ebi-a-GCST90091033	finn-b-PD_DEMENTIA	Dementia due to Parkinsons disease || id:finn-b-PD_DEMENTIA	Nonalcoholic fatty liver disease || id:ebi-a-GCST90091033	Inverse variance weighted	4	-0.112715	0.4957	0.820125	ebi-a-GCST90091033_vs_finn-b-PD_DEMENTIA	FattyLiver_Dementia
|| id:finn-b-E4_OBESITY	Alzheimer's disease || id:ebi-a-GCST90027158	finn-b-E4_OBESITY	ebi-a-GCST90027158	-0.100166	0.0240206	3.04608e-05	finn-b-E4_OBESITY_vs_ebi-a-GCST90027158	0.904688	0.863082	0.948299	Obesity_DementiaAD				ebi-a-GCST90091033	finn-b-PD_DEMENTIA	Dementia due to Parkinsons disease || id:finn-b-PD_DEMENTIA	Nonalcoholic fatty liver disease || id:ebi-a-GCST90091033	Simple mode	4	0.308762	0.44129	0.534501	ebi-a-GCST90091033_vs_finn-b-PD_DEMENTIA	FattyLiver_Dementia
|| id:finn-b-E4_OBESITY	Any parental history of Alzheimer's disease (SPA correction) || id:ebi-a-GCST90013971	finn-b-E4_OBESITY	ebi-a-GCST90013971	-0.0589998	0.028042	0.0353802	finn-b-E4_OBESITY_vs_ebi-a-GCST90013971	0.942707	0.892292	0.995971	Obesity_DementiaAD				ebi-a-GCST90091033	finn-b-PD_DEMENTIA	Dementia due to Parkinsons disease || id:finn-b-PD_DEMENTIA	Nonalcoholic fatty liver disease || id:ebi-a-GCST90091033	Weighted mode	4	0.0710159	0.349229	0.851873	ebi-a-GCST90091033_vs_finn-b-PD_DEMENTIA	FattyLiver_Dementia
|| id:finn-b-E4_OBESITY	Any parental history of Alzheimer's disease (SPA correction) || id:ebi-a-GCST90013971	finn-b-E4_OBESITY	ebi-a-GCST90013971	-0.0589998	0.028042	0.0353802	finn-b-E4_OBESITY_vs_ebi-a-GCST90013971	0.942707	0.892292	0.995971	Obesity_DementiaAD				ebi-a-GCST90091033	finn-b-PD_DEMENTIA_EXMORE	Dementia due to Parkinsons disease (more controls excluded) || id:finn-b-PD_DEMENTIA_EXMORE	Nonalcoholic fatty liver disease || id:ebi-a-GCST90091033	MR Egger	4	0.75907	1.90664	0.72902	ebi-a-GCST90091033_vs_finn-b-PD_DEMENTIA_EXMORE	FattyLiver_Dementia
|| id:finn-b-E4_OBESITY	Any parental history of Alzheimer's disease (Firth correction) || id:ebi-a-GCST90013921	finn-b-E4_OBESITY	ebi-a-GCST90013921	-0.0590573	0.028012	0.0350061	finn-b-E4_OBESITY_vs_ebi-a-GCST90013921	0.942653	0.892293	0.995855	Obesity_DementiaAD				ebi-a-GCST90091033	finn-b-PD_DEMENTIA_EXMORE	Dementia due to Parkinsons disease (more controls excluded) || id:finn-b-PD_DEMENTIA_EXMORE	Nonalcoholic fatty liver disease || id:ebi-a-GCST90091033	Weighted median	4	0.0924442	0.323994	0.775393	ebi-a-GCST90091033_vs_finn-b-PD_DEMENTIA_EXMORE	FattyLiver_Dementia
|| id:finn-b-E4_OBESITY	Any parental history of Alzheimer's disease (Firth correction) || id:ebi-a-GCST90013921	finn-b-E4_OBESITY	ebi-a-GCST90013921	-0.0590573	0.028012	0.0350061	finn-b-E4_OBESITY_vs_ebi-a-GCST90013921	0.942653	0.892293	0.995855	Obesity_DementiaAD				ebi-a-GCST90091033	finn-b-PD_DEMENTIA_EXMORE	Dementia due to Parkinsons disease (more controls excluded) || id:finn-b-PD_DEMENTIA_EXMORE	Nonalcoholic fatty liver disease || id:ebi-a-GCST90091033	Inverse variance weighted	4	-0.224882	0.684587	0.742539	ebi-a-GCST90091033_vs_finn-b-PD_DEMENTIA_EXMORE	FattyLiver_Dementia
|| id:finn-b-E4_OBESITYCAL	Alzheimer's disease || id:ebi-a-GCST90027158	finn-b-E4_OBESITYCAL	ebi-a-GCST90027158	-0.0907006	0.0279112	0.00115562	finn-b-E4_OBESITYCAL_vs_ebi-a-GCST90027158	0.913291	0.864671	0.964645	Obesity_DementiaAD				ebi-a-GCST90091033	finn-b-PD_DEMENTIA_EXMORE	Dementia due to Parkinsons disease (more controls excluded) || id:finn-b-PD_DEMENTIA_EXMORE	Nonalcoholic fatty liver disease || id:ebi-a-GCST90091033	Simple mode	4	0.349589	0.37838	0.423677	ebi-a-GCST90091033_vs_finn-b-PD_DEMENTIA_EXMORE	FattyLiver_Dementia
|| id:finn-b-E4_OBESITYCAL	Alzheimer's disease || id:ebi-a-GCST90027158	finn-b-E4_OBESITYCAL	ebi-a-GCST90027158	-0.0907006	0.0279112	0.00115562	finn-b-E4_OBESITYCAL_vs_ebi-a-GCST90027158	0.913291	0.864671	0.964645	Obesity_DementiaAD				ebi-a-GCST90091033	finn-b-PD_DEMENTIA_EXMORE	Dementia due to Parkinsons disease (more controls excluded) || id:finn-b-PD_DEMENTIA_EXMORE	Nonalcoholic fatty liver disease || id:ebi-a-GCST90091033	Weighted mode	4	0.0360425	0.324048	0.918461	ebi-a-GCST90091033_vs_finn-b-PD_DEMENTIA_EXMORE	FattyLiver_Dementia
|| id:ebi-a-GCST001475	Alzheimer's disease || id:ieu-b-5067	ebi-a-GCST001475	ieu-b-5067	0.000590006	0.000235056	0.0120711	ebi-a-GCST001475_vs_ieu-b-5067	1.00059	1.00013	1.00105	Obesity_DementiaAD				ebi-a-GCST90091033	finn-b-I9_VASCDEM	Vascular dementia (I9_VASCDEM) || id:finn-b-I9_VASCDEM	Nonalcoholic fatty liver disease || id:ebi-a-GCST90091033	MR Egger	4	1.54486	2.83433	0.640374	ebi-a-GCST90091033_vs_finn-b-I9_VASCDEM	FattyLiver_Dementia
|| id:ebi-a-GCST001475	Alzheimer's disease || id:ieu-b-5067	ebi-a-GCST001475	ieu-b-5067	0.000590006	0.000235056	0.0120711	ebi-a-GCST001475_vs_ieu-b-5067	1.00059	1.00013	1.00105	Obesity_DementiaAD				ebi-a-GCST90091033	finn-b-I9_VASCDEM	Vascular dementia (I9_VASCDEM) || id:finn-b-I9_VASCDEM	Nonalcoholic fatty liver disease || id:ebi-a-GCST90091033	Weighted median	4	-0.067833	0.185281	0.714284	ebi-a-GCST90091033_vs_finn-b-I9_VASCDEM	FattyLiver_Dementia
|| id:ebi-a-GCST001475	Any dementia || id:finn-b-KRA_PSY_DEMENTIA	ebi-a-GCST001475	finn-b-KRA_PSY_DEMENTIA	0.126321	0.0536458	0.0185368	ebi-a-GCST001475_vs_finn-b-KRA_PSY_DEMENTIA	1.13465	1.0214	1.26045	Obesity_DementiaAD				ebi-a-GCST90091033	finn-b-I9_VASCDEM	Vascular dementia (I9_VASCDEM) || id:finn-b-I9_VASCDEM	Nonalcoholic fatty liver disease || id:ebi-a-GCST90091033	Inverse variance weighted	4	-0.727951	1.11624	0.514306	ebi-a-GCST90091033_vs_finn-b-I9_VASCDEM	FattyLiver_Dementia
|| id:ebi-a-GCST001475	Any dementia || id:finn-b-KRA_PSY_DEMENTIA	ebi-a-GCST001475	finn-b-KRA_PSY_DEMENTIA	0.126321	0.0536458	0.0185368	ebi-a-GCST001475_vs_finn-b-KRA_PSY_DEMENTIA	1.13465	1.0214	1.26045	Obesity_DementiaAD				ebi-a-GCST90091033	finn-b-I9_VASCDEM	Vascular dementia (I9_VASCDEM) || id:finn-b-I9_VASCDEM	Nonalcoholic fatty liver disease || id:ebi-a-GCST90091033	Simple mode	4	-0.152714	0.202936	0.5064	ebi-a-GCST90091033_vs_finn-b-I9_VASCDEM	FattyLiver_Dementia
|| id:ebi-a-GCST001475	Any dementia (more controls excluded) || id:finn-b-KRA_PSY_DEMENTIA_EXMORE	ebi-a-GCST001475	finn-b-KRA_PSY_DEMENTIA_EXMORE	0.115079	0.0547231	0.0354718	ebi-a-GCST001475_vs_finn-b-KRA_PSY_DEMENTIA_EXMORE	1.12196	1.00785	1.24899	Obesity_DementiaAD				ebi-a-GCST90091033	finn-b-I9_VASCDEM	Vascular dementia (I9_VASCDEM) || id:finn-b-I9_VASCDEM	Nonalcoholic fatty liver disease || id:ebi-a-GCST90091033	Weighted mode	4	-0.0783498	0.175728	0.685914	ebi-a-GCST90091033_vs_finn-b-I9_VASCDEM	FattyLiver_Dementia
|| id:ebi-a-GCST001475	Any dementia (more controls excluded) || id:finn-b-KRA_PSY_DEMENTIA_EXMORE	ebi-a-GCST001475	finn-b-KRA_PSY_DEMENTIA_EXMORE	0.115079	0.0547231	0.0354718	ebi-a-GCST001475_vs_finn-b-KRA_PSY_DEMENTIA_EXMORE	1.12196	1.00785	1.24899	Obesity_DementiaAD				ebi-a-GCST90091033	finn-b-KRA_PSY_DEMENTIA	Any dementia || id:finn-b-KRA_PSY_DEMENTIA	Nonalcoholic fatty liver disease || id:ebi-a-GCST90091033	MR Egger	4	1.43003	3.427	0.716998	ebi-a-GCST90091033_vs_finn-b-KRA_PSY_DEMENTIA	FattyLiver_Dementia
|| id:ebi-a-GCST001475	Alzheimer<c3><95>s disease (undefined) (more controls excluded) || id:finn-b-AD_U_EXMORE	ebi-a-GCST001475	finn-b-AD_U_EXMORE	-0.65349	0.297813	0.0282139	ebi-a-GCST001475_vs_finn-b-AD_U_EXMORE	0.520227	0.290195	0.932602	Obesity_DementiaAD				ebi-a-GCST90091033	finn-b-KRA_PSY_DEMENTIA	Any dementia || id:finn-b-KRA_PSY_DEMENTIA	Nonalcoholic fatty liver disease || id:ebi-a-GCST90091033	Weighted median	4	-0.019588	0.0774602	0.800362	ebi-a-GCST90091033_vs_finn-b-KRA_PSY_DEMENTIA	FattyLiver_Dementia
|| id:ebi-a-GCST001475	Alzheimer<c3><95>s disease (undefined) (more controls excluded) || id:finn-b-AD_U_EXMORE	ebi-a-GCST001475	finn-b-AD_U_EXMORE	-0.65349	0.297813	0.0282139	ebi-a-GCST001475_vs_finn-b-AD_U_EXMORE	0.520227	0.290195	0.932602	Obesity_DementiaAD				ebi-a-GCST90091033	finn-b-KRA_PSY_DEMENTIA	Any dementia || id:finn-b-KRA_PSY_DEMENTIA	Nonalcoholic fatty liver disease || id:ebi-a-GCST90091033	Inverse variance weighted	4	-0.738214	1.2727	0.56189	ebi-a-GCST90091033_vs_finn-b-KRA_PSY_DEMENTIA	FattyLiver_Dementia
|| id:ebi-a-GCST001475	Alzheimer<c3><95>s disease (undefined) || id:finn-b-AD_U	ebi-a-GCST001475	finn-b-AD_U	-0.600509	0.29271	0.0402133	ebi-a-GCST001475_vs_finn-b-AD_U	0.548532	0.30906	0.973558	Obesity_DementiaAD				ebi-a-GCST90091033	finn-b-KRA_PSY_DEMENTIA	Any dementia || id:finn-b-KRA_PSY_DEMENTIA	Nonalcoholic fatty liver disease || id:ebi-a-GCST90091033	Simple mode	4	-0.0227506	0.0869146	0.810451	ebi-a-GCST90091033_vs_finn-b-KRA_PSY_DEMENTIA	FattyLiver_Dementia
|| id:ebi-a-GCST001475	Alzheimer<c3><95>s disease (undefined) || id:finn-b-AD_U	ebi-a-GCST001475	finn-b-AD_U	-0.600509	0.29271	0.0402133	ebi-a-GCST001475_vs_finn-b-AD_U	0.548532	0.30906	0.973558	Obesity_DementiaAD				ebi-a-GCST90091033	finn-b-KRA_PSY_DEMENTIA	Any dementia || id:finn-b-KRA_PSY_DEMENTIA	Nonalcoholic fatty liver disease || id:ebi-a-GCST90091033	Weighted mode	4	-0.0227506	0.0747538	0.780758	ebi-a-GCST90091033_vs_finn-b-KRA_PSY_DEMENTIA	FattyLiver_Dementia
|| id:ebi-a-GCST90029024	"Alzheimer<c3><95>s disease, wide definition" (more controls excluded) || id:finn-b-G6_AD_WIDE_EXMORE	ebi-a-GCST90029024	finn-b-G6_AD_WIDE_EXMORE	1.96449	0.865109	0.0231588	ebi-a-GCST90029024_vs_finn-b-G6_AD_WIDE_EXMORE	7.1313	1.3085	38.8655	T2D_DementiaAD				ebi-a-GCST90091033	finn-b-KRA_PSY_DEMENTIA_EXMORE	Any dementia (more controls excluded) || id:finn-b-KRA_PSY_DEMENTIA_EXMORE	Nonalcoholic fatty liver disease || id:ebi-a-GCST90091033	MR Egger	4	1.39543	3.44905	0.724949	ebi-a-GCST90091033_vs_finn-b-KRA_PSY_DEMENTIA_EXMORE	FattyLiver_Dementia
|| id:ebi-a-GCST90029024	"Alzheimer<c3><95>s disease, wide definition" (more controls excluded) || id:finn-b-G6_AD_WIDE_EXMORE	ebi-a-GCST90029024	finn-b-G6_AD_WIDE_EXMORE	1.96449	0.865109	0.0231588	ebi-a-GCST90029024_vs_finn-b-G6_AD_WIDE_EXMORE	7.1313	1.3085	38.8655	T2D_DementiaAD				ebi-a-GCST90091033	finn-b-KRA_PSY_DEMENTIA_EXMORE	Any dementia (more controls excluded) || id:finn-b-KRA_PSY_DEMENTIA_EXMORE	Nonalcoholic fatty liver disease || id:ebi-a-GCST90091033	Weighted median	4	-0.0367034	0.0784651	0.639951	ebi-a-GCST90091033_vs_finn-b-KRA_PSY_DEMENTIA_EXMORE	FattyLiver_Dementia
|| id:ebi-a-GCST90029024	Alzheimer<c3><95>s disease, wide definition || id:finn-b-G6_AD_WIDE	ebi-a-GCST90029024	finn-b-G6_AD_WIDE	1.81831	0.810867	0.0249337	ebi-a-GCST90029024_vs_finn-b-G6_AD_WIDE	6.16144	1.25736	30.193	T2D_DementiaAD				ebi-a-GCST90091033	finn-b-KRA_PSY_DEMENTIA_EXMORE	Any dementia (more controls excluded) || id:finn-b-KRA_PSY_DEMENTIA_EXMORE	Nonalcoholic fatty liver disease || id:ebi-a-GCST90091033	Inverse variance weighted	4	-0.747812	1.27551	0.557685	ebi-a-GCST90091033_vs_finn-b-KRA_PSY_DEMENTIA_EXMORE	FattyLiver_Dementia
|| id:ebi-a-GCST90029024	Alzheimer<c3><95>s disease, wide definition || id:finn-b-G6_AD_WIDE	ebi-a-GCST90029024	finn-b-G6_AD_WIDE	1.81831	0.810867	0.0249337	ebi-a-GCST90029024_vs_finn-b-G6_AD_WIDE	6.16144	1.25736	30.193	T2D_DementiaAD				ebi-a-GCST90091033	finn-b-KRA_PSY_DEMENTIA_EXMORE	Any dementia (more controls excluded) || id:finn-b-KRA_PSY_DEMENTIA_EXMORE	Nonalcoholic fatty liver disease || id:ebi-a-GCST90091033	Simple mode	4	-0.0282938	0.0837116	0.75764	ebi-a-GCST90091033_vs_finn-b-KRA_PSY_DEMENTIA_EXMORE	FattyLiver_Dementia
|| id:ebi-a-GCST90029024	Alzheimer disease, including avohilmo || id:finn-b-G6_ALZHEIMER_INCLAVO	ebi-a-GCST90029024	finn-b-G6_ALZHEIMER_INCLAVO	2.54047	0.953077	0.00768634	ebi-a-GCST90029024_vs_finn-b-G6_ALZHEIMER_INCLAVO	12.6856	1.95901	82.1463	T2D_DementiaAD				ebi-a-GCST90091033	finn-b-KRA_PSY_DEMENTIA_EXMORE	Any dementia (more controls excluded) || id:finn-b-KRA_PSY_DEMENTIA_EXMORE	Nonalcoholic fatty liver disease || id:ebi-a-GCST90091033	Weighted mode	4	-0.0282938	0.0756126	0.733143	ebi-a-GCST90091033_vs_finn-b-KRA_PSY_DEMENTIA_EXMORE	FattyLiver_Dementia
|| id:ebi-a-GCST90029024	Alzheimer disease, including avohilmo || id:finn-b-G6_ALZHEIMER_INCLAVO	ebi-a-GCST90029024	finn-b-G6_ALZHEIMER_INCLAVO	2.54047	0.953077	0.00768634	ebi-a-GCST90029024_vs_finn-b-G6_ALZHEIMER_INCLAVO	12.6856	1.95901	82.1463	T2D_DementiaAD				ebi-a-GCST90091033	finn-b-F5_VASCDEM	Vascular dementia (F5_VASCDEM) || id:finn-b-F5_VASCDEM	Nonalcoholic fatty liver disease || id:ebi-a-GCST90091033	MR Egger	4	1.46795	2.79267	0.651601	ebi-a-GCST90091033_vs_finn-b-F5_VASCDEM	FattyLiver_Dementia
|| id:ebi-a-GCST90029024	Dementia in Alzheimer disease || id:finn-b-F5_ALZHDEMENT	ebi-a-GCST90029024	finn-b-F5_ALZHDEMENT	3.86932	1.1822	0.00106418	ebi-a-GCST90029024_vs_finn-b-F5_ALZHDEMENT	47.9097	4.72189	486.106	T2D_DementiaAD				ebi-a-GCST90091033	finn-b-F5_VASCDEM	Vascular dementia (F5_VASCDEM) || id:finn-b-F5_VASCDEM	Nonalcoholic fatty liver disease || id:ebi-a-GCST90091033	Weighted median	4	-0.0813591	0.174726	0.641474	ebi-a-GCST90091033_vs_finn-b-F5_VASCDEM	FattyLiver_Dementia
|| id:ebi-a-GCST90029024	Dementia in Alzheimer disease || id:finn-b-F5_ALZHDEMENT	ebi-a-GCST90029024	finn-b-F5_ALZHDEMENT	3.86932	1.1822	0.00106418	ebi-a-GCST90029024_vs_finn-b-F5_ALZHDEMENT	47.9097	4.72189	486.106	T2D_DementiaAD				ebi-a-GCST90091033	finn-b-F5_VASCDEM	Vascular dementia (F5_VASCDEM) || id:finn-b-F5_VASCDEM	Nonalcoholic fatty liver disease || id:ebi-a-GCST90091033	Inverse variance weighted	4	-0.712415	1.09154	0.513971	ebi-a-GCST90091033_vs_finn-b-F5_VASCDEM	FattyLiver_Dementia
|| id:ebi-a-GCST90029024	Alzheimer<c3><95>s disease (Late onset) || id:finn-b-AD_LO	ebi-a-GCST90029024	finn-b-AD_LO	3.46483	1.19349	0.00369485	ebi-a-GCST90029024_vs_finn-b-AD_LO	31.9712	3.08203	331.651	T2D_DementiaAD				ebi-a-GCST90091033	finn-b-F5_VASCDEM	Vascular dementia (F5_VASCDEM) || id:finn-b-F5_VASCDEM	Nonalcoholic fatty liver disease || id:ebi-a-GCST90091033	Simple mode	4	-0.168866	0.218575	0.496057	ebi-a-GCST90091033_vs_finn-b-F5_VASCDEM	FattyLiver_Dementia
|| id:ebi-a-GCST90029024	Alzheimer<c3><95>s disease (Atypical or mixed) (more controls excluded) || id:finn-b-AD_AM_EXMORE	ebi-a-GCST90029024	finn-b-AD_AM_EXMORE	4.31809	1.89311	0.0225514	ebi-a-GCST90029024_vs_finn-b-AD_AM_EXMORE	75.0452	1.83601	3067.41	T2D_DementiaAD				ebi-a-GCST90091033	finn-b-F5_VASCDEM	Vascular dementia (F5_VASCDEM) || id:finn-b-F5_VASCDEM	Nonalcoholic fatty liver disease || id:ebi-a-GCST90091033	Weighted mode	4	-0.0798152	0.177301	0.68313	ebi-a-GCST90091033_vs_finn-b-F5_VASCDEM	FattyLiver_Dementia
|| id:ebi-a-GCST90029024	Alzheimer<c3><95>s disease (Atypical or mixed) (more controls excluded) || id:finn-b-AD_AM_EXMORE	ebi-a-GCST90029024	finn-b-AD_AM_EXMORE	4.31809	1.89311	0.0225514	ebi-a-GCST90029024_vs_finn-b-AD_AM_EXMORE	75.0452	1.83601	3067.41	T2D_DementiaAD				ebi-a-GCST90091033	finn-b-F5_Dementia_U_EXMORE	Undefined dementia (more controls excluded) || id:finn-b-F5_Dementia_U_EXMORE	Nonalcoholic fatty liver disease || id:ebi-a-GCST90091033	MR Egger	4	1.47681	3.13058	0.683571	ebi-a-GCST90091033_vs_finn-b-F5_Dementia_U_EXMORE	FattyLiver_Dementia
|| id:ebi-a-GCST90029024	Alzheimer<c3><95>s disease (Late onset) (more controls excluded) || id:finn-b-AD_LO_EXMORE	ebi-a-GCST90029024	finn-b-AD_LO_EXMORE	3.72278	1.28499	0.00376582	ebi-a-GCST90029024_vs_finn-b-AD_LO_EXMORE	41.3794	3.33413	513.554	T2D_DementiaAD				ebi-a-GCST90091033	finn-b-F5_Dementia_U_EXMORE	Undefined dementia (more controls excluded) || id:finn-b-F5_Dementia_U_EXMORE	Nonalcoholic fatty liver disease || id:ebi-a-GCST90091033	Weighted median	4	0.149306	0.142488	0.294708	ebi-a-GCST90091033_vs_finn-b-F5_Dementia_U_EXMORE	FattyLiver_Dementia
|| id:ebi-a-GCST90029024	Alzheimer<c3><95>s disease (Atypical or mixed) || id:finn-b-AD_AM	ebi-a-GCST90029024	finn-b-AD_AM	4.41064	1.8586	0.0176399	ebi-a-GCST90029024_vs_finn-b-AD_AM	82.322	2.15496	3144.79	T2D_DementiaAD				ebi-a-GCST90091033	finn-b-F5_Dementia_U_EXMORE	Undefined dementia (more controls excluded) || id:finn-b-F5_Dementia_U_EXMORE	Nonalcoholic fatty liver disease || id:ebi-a-GCST90091033	Inverse variance weighted	4	-0.512084	1.16433	0.660075	ebi-a-GCST90091033_vs_finn-b-F5_Dementia_U_EXMORE	FattyLiver_Dementia
|| id:ebi-a-GCST90029024	Alzheimer<c3><95>s disease (Atypical or mixed) || id:finn-b-AD_AM	ebi-a-GCST90029024	finn-b-AD_AM	4.41064	1.8586	0.0176399	ebi-a-GCST90029024_vs_finn-b-AD_AM	82.322	2.15496	3144.79	T2D_DementiaAD				ebi-a-GCST90091033	finn-b-F5_Dementia_U_EXMORE	Undefined dementia (more controls excluded) || id:finn-b-F5_Dementia_U_EXMORE	Nonalcoholic fatty liver disease || id:ebi-a-GCST90091033	Simple mode	4	0.0654169	0.192033	0.755824	ebi-a-GCST90091033_vs_finn-b-F5_Dementia_U_EXMORE	FattyLiver_Dementia
|| id:ebi-a-GCST90018926	Vascular dementia (multiple infarctations) || id:finn-b-VD_MI	ebi-a-GCST90018926	finn-b-VD_MI	0.287652	0.13095	0.0280457	ebi-a-GCST90018926_vs_finn-b-VD_MI	1.33329	1.03147	1.72343	T2D_DementiaAD				ebi-a-GCST90091033	finn-b-F5_Dementia_U_EXMORE	Undefined dementia (more controls excluded) || id:finn-b-F5_Dementia_U_EXMORE	Nonalcoholic fatty liver disease || id:ebi-a-GCST90091033	Weighted mode	4	0.164781	0.135227	0.310099	ebi-a-GCST90091033_vs_finn-b-F5_Dementia_U_EXMORE	FattyLiver_Dementia
|| id:ebi-a-GCST90018926	Vascular dementia (multiple infarctations) || id:finn-b-VD_MI	ebi-a-GCST90018926	finn-b-VD_MI	0.287652	0.13095	0.0280457	ebi-a-GCST90018926_vs_finn-b-VD_MI	1.33329	1.03147	1.72343	T2D_DementiaAD				ebi-a-GCST90091033	finn-b-F5_DEMENTIA	Dementia || id:finn-b-F5_DEMENTIA	Nonalcoholic fatty liver disease || id:ebi-a-GCST90091033	MR Egger	3	-0.0614446	0.156851	0.762309	ebi-a-GCST90091033_vs_finn-b-F5_DEMENTIA	FattyLiver_Dementia
|| id:ebi-a-GCST90018926	"Alzheimer<c3><95>s disease, wide definition" (more controls excluded) || id:finn-b-G6_AD_WIDE_EXMORE	ebi-a-GCST90018926	finn-b-G6_AD_WIDE_EXMORE	0.068669	0.0289456	0.0176754	ebi-a-GCST90018926_vs_finn-b-G6_AD_WIDE_EXMORE	1.07108	1.01201	1.1336	T2D_DementiaAD				ebi-a-GCST90091033	finn-b-F5_DEMENTIA	Dementia || id:finn-b-F5_DEMENTIA	Nonalcoholic fatty liver disease || id:ebi-a-GCST90091033	Weighted median	3	-0.0199308	0.0669617	0.765974	ebi-a-GCST90091033_vs_finn-b-F5_DEMENTIA	FattyLiver_Dementia
|| id:ebi-a-GCST90018926	"Alzheimer<c3><95>s disease, wide definition" (more controls excluded) || id:finn-b-G6_AD_WIDE_EXMORE	ebi-a-GCST90018926	finn-b-G6_AD_WIDE_EXMORE	0.068669	0.0289456	0.0176754	ebi-a-GCST90018926_vs_finn-b-G6_AD_WIDE_EXMORE	1.07108	1.01201	1.1336	T2D_DementiaAD				ebi-a-GCST90091033	finn-b-F5_DEMENTIA	Dementia || id:finn-b-F5_DEMENTIA	Nonalcoholic fatty liver disease || id:ebi-a-GCST90091033	Inverse variance weighted	3	-0.0221479	0.0643161	0.730575	ebi-a-GCST90091033_vs_finn-b-F5_DEMENTIA	FattyLiver_Dementia
|| id:ebi-a-GCST90018926	Alzheimer<c3><95>s disease, wide definition || id:finn-b-G6_AD_WIDE	ebi-a-GCST90018926	finn-b-G6_AD_WIDE	0.0556725	0.0275755	0.0434965	ebi-a-GCST90018926_vs_finn-b-G6_AD_WIDE	1.05725	1.00163	1.11597	T2D_DementiaAD				ebi-a-GCST90091033	finn-b-F5_DEMENTIA	Dementia || id:finn-b-F5_DEMENTIA	Nonalcoholic fatty liver disease || id:ebi-a-GCST90091033	Simple mode	3	0.018796	0.088176	0.850954	ebi-a-GCST90091033_vs_finn-b-F5_DEMENTIA	FattyLiver_Dementia
|| id:ebi-a-GCST90018926	Alzheimer<c3><95>s disease, wide definition || id:finn-b-G6_AD_WIDE	ebi-a-GCST90018926	finn-b-G6_AD_WIDE	0.0556725	0.0275755	0.0434965	ebi-a-GCST90018926_vs_finn-b-G6_AD_WIDE	1.05725	1.00163	1.11597	T2D_DementiaAD				ebi-a-GCST90091033	finn-b-F5_DEMENTIA	Dementia || id:finn-b-F5_DEMENTIA	Nonalcoholic fatty liver disease || id:ebi-a-GCST90091033	Weighted mode	3	-0.042656	0.0777808	0.638447	ebi-a-GCST90091033_vs_finn-b-F5_DEMENTIA	FattyLiver_Dementia
|| id:ebi-a-GCST90013942	Vascular dementia (multiple infarctations) || id:finn-b-VD_MI	ebi-a-GCST90013942	finn-b-VD_MI	0.420059	0.170379	0.0136843	ebi-a-GCST90013942_vs_finn-b-VD_MI	1.52205	1.08993	2.12549	T2D_DementiaAD				ebi-a-GCST90091033	finn-b-F5_Dementia_U	Undefined dementia || id:finn-b-F5_Dementia_U	Nonalcoholic fatty liver disease || id:ebi-a-GCST90091033	MR Egger	4	1.40763	2.96909	0.682149	ebi-a-GCST90091033_vs_finn-b-F5_Dementia_U	FattyLiver_Dementia
|| id:ebi-a-GCST90013942	Vascular dementia (multiple infarctations) || id:finn-b-VD_MI	ebi-a-GCST90013942	finn-b-VD_MI	0.420059	0.170379	0.0136843	ebi-a-GCST90013942_vs_finn-b-VD_MI	1.52205	1.08993	2.12549	T2D_DementiaAD				ebi-a-GCST90091033	finn-b-F5_Dementia_U	Undefined dementia || id:finn-b-F5_Dementia_U	Nonalcoholic fatty liver disease || id:ebi-a-GCST90091033	Weighted median	4	0.112804	0.134257	0.400791	ebi-a-GCST90091033_vs_finn-b-F5_Dementia_U	FattyLiver_Dementia
|| id:ebi-a-GCST90013942	Any dementia || id:finn-b-KRA_PSY_DEMENTIA	ebi-a-GCST90013942	finn-b-KRA_PSY_DEMENTIA	0.117399	0.0341461	0.000585719	ebi-a-GCST90013942_vs_finn-b-KRA_PSY_DEMENTIA	1.12457	1.05177	1.20241	T2D_DementiaAD				ebi-a-GCST90091033	finn-b-F5_Dementia_U	Undefined dementia || id:finn-b-F5_Dementia_U	Nonalcoholic fatty liver disease || id:ebi-a-GCST90091033	Inverse variance weighted	4	-0.488529	1.10595	0.658685	ebi-a-GCST90091033_vs_finn-b-F5_Dementia_U	FattyLiver_Dementia
|| id:ebi-a-GCST90013942	Any dementia || id:finn-b-KRA_PSY_DEMENTIA	ebi-a-GCST90013942	finn-b-KRA_PSY_DEMENTIA	0.117399	0.0341461	0.000585719	ebi-a-GCST90013942_vs_finn-b-KRA_PSY_DEMENTIA	1.12457	1.05177	1.20241	T2D_DementiaAD				ebi-a-GCST90091033	finn-b-F5_Dementia_U	Undefined dementia || id:finn-b-F5_Dementia_U	Nonalcoholic fatty liver disease || id:ebi-a-GCST90091033	Simple mode	4	0.0200075	0.180954	0.918942	ebi-a-GCST90091033_vs_finn-b-F5_Dementia_U	FattyLiver_Dementia
|| id:ebi-a-GCST90013942	Any dementia (more controls excluded) || id:finn-b-KRA_PSY_DEMENTIA_EXMORE	ebi-a-GCST90013942	finn-b-KRA_PSY_DEMENTIA_EXMORE	0.124534	0.0347941	0.000344686	ebi-a-GCST90013942_vs_finn-b-KRA_PSY_DEMENTIA_EXMORE	1.13262	1.05795	1.21256	T2D_DementiaAD				ebi-a-GCST90091033	finn-b-F5_Dementia_U	Undefined dementia || id:finn-b-F5_Dementia_U	Nonalcoholic fatty liver disease || id:ebi-a-GCST90091033	Weighted mode	4	0.145045	0.145686	0.392824	ebi-a-GCST90091033_vs_finn-b-F5_Dementia_U	FattyLiver_Dementia
|| id:ebi-a-GCST90013942	Any dementia (more controls excluded) || id:finn-b-KRA_PSY_DEMENTIA_EXMORE	ebi-a-GCST90013942	finn-b-KRA_PSY_DEMENTIA_EXMORE	0.124534	0.0347941	0.000344686	ebi-a-GCST90013942_vs_finn-b-KRA_PSY_DEMENTIA_EXMORE	1.13262	1.05795	1.21256	T2D_DementiaAD				ebi-a-GCST90091033	finn-b-F5_ALZHDEMENT	Dementia in Alzheimer disease || id:finn-b-F5_ALZHDEMENT	Nonalcoholic fatty liver disease || id:ebi-a-GCST90091033	MR Egger	4	2.08474	4.66652	0.698776	ebi-a-GCST90091033_vs_finn-b-F5_ALZHDEMENT	FattyLiver_Dementia
|| id:ebi-a-GCST90013942	Alzheimer disease (more controls excluded) || id:finn-b-G6_ALZHEIMER_EXMORE	ebi-a-GCST90013942	finn-b-G6_ALZHEIMER_EXMORE	0.146009	0.0468154	0.00181572	ebi-a-GCST90013942_vs_finn-b-G6_ALZHEIMER_EXMORE	1.15721	1.05575	1.26841	T2D_DementiaAD				ebi-a-GCST90091033	finn-b-F5_ALZHDEMENT	Dementia in Alzheimer disease || id:finn-b-F5_ALZHDEMENT	Nonalcoholic fatty liver disease || id:ebi-a-GCST90091033	Weighted median	4	-0.0343289	0.123918	0.781758	ebi-a-GCST90091033_vs_finn-b-F5_ALZHDEMENT	FattyLiver_Dementia
|| id:ebi-a-GCST90013942	Alzheimer disease (more controls excluded) || id:finn-b-G6_ALZHEIMER_EXMORE	ebi-a-GCST90013942	finn-b-G6_ALZHEIMER_EXMORE	0.146009	0.0468154	0.00181572	ebi-a-GCST90013942_vs_finn-b-G6_ALZHEIMER_EXMORE	1.15721	1.05575	1.26841	T2D_DementiaAD				ebi-a-GCST90091033	finn-b-F5_ALZHDEMENT	Dementia in Alzheimer disease || id:finn-b-F5_ALZHDEMENT	Nonalcoholic fatty liver disease || id:ebi-a-GCST90091033	Inverse variance weighted	4	-0.965118	1.74912	0.581103	ebi-a-GCST90091033_vs_finn-b-F5_ALZHDEMENT	FattyLiver_Dementia
|| id:ebi-a-GCST90013942	"Alzheimer<c3><95>s disease, wide definition" (more controls excluded) || id:finn-b-G6_AD_WIDE_EXMORE	ebi-a-GCST90013942	finn-b-G6_AD_WIDE_EXMORE	0.132136	0.0380526	0.000515732	ebi-a-GCST90013942_vs_finn-b-G6_AD_WIDE_EXMORE	1.14126	1.05924	1.22964	T2D_DementiaAD				ebi-a-GCST90091033	finn-b-F5_ALZHDEMENT	Dementia in Alzheimer disease || id:finn-b-F5_ALZHDEMENT	Nonalcoholic fatty liver disease || id:ebi-a-GCST90091033	Simple mode	4	-0.0487229	0.129711	0.732182	ebi-a-GCST90091033_vs_finn-b-F5_ALZHDEMENT	FattyLiver_Dementia
|| id:ebi-a-GCST90013942	"Alzheimer<c3><95>s disease, wide definition" (more controls excluded) || id:finn-b-G6_AD_WIDE_EXMORE	ebi-a-GCST90013942	finn-b-G6_AD_WIDE_EXMORE	0.132136	0.0380526	0.000515732	ebi-a-GCST90013942_vs_finn-b-G6_AD_WIDE_EXMORE	1.14126	1.05924	1.22964	T2D_DementiaAD				ebi-a-GCST90091033	finn-b-F5_ALZHDEMENT	Dementia in Alzheimer disease || id:finn-b-F5_ALZHDEMENT	Nonalcoholic fatty liver disease || id:ebi-a-GCST90091033	Weighted mode	4	-0.0241637	0.111278	0.842024	ebi-a-GCST90091033_vs_finn-b-F5_ALZHDEMENT	FattyLiver_Dementia
|| id:ebi-a-GCST90013942	Alzheimer<c3><95>s disease, wide definition || id:finn-b-G6_AD_WIDE	ebi-a-GCST90013942	finn-b-G6_AD_WIDE	0.120627	0.0349862	0.000565096	ebi-a-GCST90013942_vs_finn-b-G6_AD_WIDE	1.1282	1.05343	1.20828	T2D_DementiaAD				ebi-a-GCST90091033	finn-b-F5_DEMNAS	Unspecified dementia || id:finn-b-F5_DEMNAS	Nonalcoholic fatty liver disease || id:ebi-a-GCST90091033	MR Egger	4	1.41806	3.18076	0.69934	ebi-a-GCST90091033_vs_finn-b-F5_DEMNAS	FattyLiver_Dementia
|| id:ebi-a-GCST90013942	Alzheimer<c3><95>s disease, wide definition || id:finn-b-G6_AD_WIDE	ebi-a-GCST90013942	finn-b-G6_AD_WIDE	0.120627	0.0349862	0.000565096	ebi-a-GCST90013942_vs_finn-b-G6_AD_WIDE	1.1282	1.05343	1.20828	T2D_DementiaAD				ebi-a-GCST90091033	finn-b-F5_DEMNAS	Unspecified dementia || id:finn-b-F5_DEMNAS	Nonalcoholic fatty liver disease || id:ebi-a-GCST90091033	Weighted median	4	0.107533	0.135349	0.426914	ebi-a-GCST90091033_vs_finn-b-F5_DEMNAS	FattyLiver_Dementia
|| id:ebi-a-GCST90013942	Alzheimer disease, including avohilmo || id:finn-b-G6_ALZHEIMER_INCLAVO	ebi-a-GCST90013942	finn-b-G6_ALZHEIMER_INCLAVO	0.140046	0.0403603	0.000520683	ebi-a-GCST90013942_vs_finn-b-G6_ALZHEIMER_INCLAVO	1.15033	1.06283	1.24502	T2D_DementiaAD				ebi-a-GCST90091033	finn-b-F5_DEMNAS	Unspecified dementia || id:finn-b-F5_DEMNAS	Nonalcoholic fatty liver disease || id:ebi-a-GCST90091033	Inverse variance weighted	4	-0.530792	1.17527	0.651532	ebi-a-GCST90091033_vs_finn-b-F5_DEMNAS	FattyLiver_Dementia
|| id:ebi-a-GCST90013942	Alzheimer disease, including avohilmo || id:finn-b-G6_ALZHEIMER_INCLAVO	ebi-a-GCST90013942	finn-b-G6_ALZHEIMER_INCLAVO	0.140046	0.0403603	0.000520683	ebi-a-GCST90013942_vs_finn-b-G6_ALZHEIMER_INCLAVO	1.15033	1.06283	1.24502	T2D_DementiaAD				ebi-a-GCST90091033	finn-b-F5_DEMNAS	Unspecified dementia || id:finn-b-F5_DEMNAS	Nonalcoholic fatty liver disease || id:ebi-a-GCST90091033	Simple mode	4	0.0393606	0.170403	0.832184	ebi-a-GCST90091033_vs_finn-b-F5_DEMNAS	FattyLiver_Dementia
|| id:ebi-a-GCST90013942	Alzheimer disease || id:finn-b-G6_ALZHEIMER	ebi-a-GCST90013942	finn-b-G6_ALZHEIMER	0.133206	0.0421015	0.00155662	ebi-a-GCST90013942_vs_finn-b-G6_ALZHEIMER	1.14248	1.05199	1.24076	T2D_DementiaAD				ebi-a-GCST90091033	finn-b-F5_DEMNAS	Unspecified dementia || id:finn-b-F5_DEMNAS	Nonalcoholic fatty liver disease || id:ebi-a-GCST90091033	Weighted mode	4	0.122643	0.140607	0.447271	ebi-a-GCST90091033_vs_finn-b-F5_DEMNAS	FattyLiver_Dementia
|| id:ebi-a-GCST90013942	Alzheimer disease || id:finn-b-G6_ALZHEIMER	ebi-a-GCST90013942	finn-b-G6_ALZHEIMER	0.133206	0.0421015	0.00155662	ebi-a-GCST90013942_vs_finn-b-G6_ALZHEIMER	1.14248	1.05199	1.24076	T2D_DementiaAD				ebi-a-GCST90091033	finn-b-F5_DEMENTIA_INCLAVO	Dementia, including avohilmo || id:finn-b-F5_DEMENTIA_INCLAVO	Nonalcoholic fatty liver disease || id:ebi-a-GCST90091033	MR Egger	3	-0.0526225	0.156094	0.792999	ebi-a-GCST90091033_vs_finn-b-F5_DEMENTIA_INCLAVO	FattyLiver_Dementia
|| id:ebi-a-GCST90013942	Dementia || id:finn-b-F5_DEMENTIA	ebi-a-GCST90013942	finn-b-F5_DEMENTIA	0.127586	0.0315473	5.24824e-05	ebi-a-GCST90013942_vs_finn-b-F5_DEMENTIA	1.13608	1.06796	1.20855	T2D_DementiaAD				ebi-a-GCST90091033	finn-b-F5_DEMENTIA_INCLAVO	Dementia, including avohilmo || id:finn-b-F5_DEMENTIA_INCLAVO	Nonalcoholic fatty liver disease || id:ebi-a-GCST90091033	Weighted median	3	-0.0183816	0.065136	0.777787	ebi-a-GCST90091033_vs_finn-b-F5_DEMENTIA_INCLAVO	FattyLiver_Dementia
|| id:ebi-a-GCST90013942	Dementia || id:finn-b-F5_DEMENTIA	ebi-a-GCST90013942	finn-b-F5_DEMENTIA	0.127586	0.0315473	5.24824e-05	ebi-a-GCST90013942_vs_finn-b-F5_DEMENTIA	1.13608	1.06796	1.20855	T2D_DementiaAD				ebi-a-GCST90091033	finn-b-F5_DEMENTIA_INCLAVO	Dementia, including avohilmo || id:finn-b-F5_DEMENTIA_INCLAVO	Nonalcoholic fatty liver disease || id:ebi-a-GCST90091033	Inverse variance weighted	3	-0.0197751	0.0640194	0.757404	ebi-a-GCST90091033_vs_finn-b-F5_DEMENTIA_INCLAVO	FattyLiver_Dementia
|| id:ebi-a-GCST90013942	Undefined dementia || id:finn-b-F5_Dementia_U	ebi-a-GCST90013942	finn-b-F5_Dementia_U	0.123453	0.0614437	0.0445159	ebi-a-GCST90013942_vs_finn-b-F5_Dementia_U	1.1314	1.00303	1.27619	T2D_DementiaAD				ebi-a-GCST90091033	finn-b-F5_DEMENTIA_INCLAVO	Dementia, including avohilmo || id:finn-b-F5_DEMENTIA_INCLAVO	Nonalcoholic fatty liver disease || id:ebi-a-GCST90091033	Simple mode	3	0.0256313	0.0845867	0.790489	ebi-a-GCST90091033_vs_finn-b-F5_DEMENTIA_INCLAVO	FattyLiver_Dementia
|| id:ebi-a-GCST90013942	Undefined dementia || id:finn-b-F5_Dementia_U	ebi-a-GCST90013942	finn-b-F5_Dementia_U	0.123453	0.0614437	0.0445159	ebi-a-GCST90013942_vs_finn-b-F5_Dementia_U	1.1314	1.00303	1.27619	T2D_DementiaAD				ebi-a-GCST90091033	finn-b-F5_DEMENTIA_INCLAVO	Dementia, including avohilmo || id:finn-b-F5_DEMENTIA_INCLAVO	Nonalcoholic fatty liver disease || id:ebi-a-GCST90091033	Weighted mode	3	-0.0438242	0.077522	0.62882	ebi-a-GCST90091033_vs_finn-b-F5_DEMENTIA_INCLAVO	FattyLiver_Dementia
|| id:ebi-a-GCST90013942	Dementia in Alzheimer disease || id:finn-b-F5_ALZHDEMENT	ebi-a-GCST90013942	finn-b-F5_ALZHDEMENT	0.173507	0.056431	0.00210734	ebi-a-GCST90013942_vs_finn-b-F5_ALZHDEMENT	1.18947	1.06492	1.32858	T2D_DementiaAD				ebi-a-GCST90091033	finn-b-F5_DEMINOTH	Dementia in other diseases classified elsewhere || id:finn-b-F5_DEMINOTH	Nonalcoholic fatty liver disease || id:ebi-a-GCST90091033	MR Egger	4	0.706382	0.905544	0.517014	ebi-a-GCST90091033_vs_finn-b-F5_DEMINOTH	FattyLiver_Dementia
|| id:ebi-a-GCST90013942	Dementia in Alzheimer disease || id:finn-b-F5_ALZHDEMENT	ebi-a-GCST90013942	finn-b-F5_ALZHDEMENT	0.173507	0.056431	0.00210734	ebi-a-GCST90013942_vs_finn-b-F5_ALZHDEMENT	1.18947	1.06492	1.32858	T2D_DementiaAD				ebi-a-GCST90091033	finn-b-F5_DEMINOTH	Dementia in other diseases classified elsewhere || id:finn-b-F5_DEMINOTH	Nonalcoholic fatty liver disease || id:ebi-a-GCST90091033	Weighted median	4	-0.113599	0.214669	0.59668	ebi-a-GCST90091033_vs_finn-b-F5_DEMINOTH	FattyLiver_Dementia
|| id:ebi-a-GCST90013942	Unspecified dementia || id:finn-b-F5_DEMNAS	ebi-a-GCST90013942	finn-b-F5_DEMNAS	0.12736	0.0618056	0.0393367	ebi-a-GCST90013942_vs_finn-b-F5_DEMNAS	1.13583	1.00624	1.2821	T2D_DementiaAD				ebi-a-GCST90091033	finn-b-F5_DEMINOTH	Dementia in other diseases classified elsewhere || id:finn-b-F5_DEMINOTH	Nonalcoholic fatty liver disease || id:ebi-a-GCST90091033	Inverse variance weighted	4	-0.404459	0.415915	0.330825	ebi-a-GCST90091033_vs_finn-b-F5_DEMINOTH	FattyLiver_Dementia
|| id:ebi-a-GCST90013942	Unspecified dementia || id:finn-b-F5_DEMNAS	ebi-a-GCST90013942	finn-b-F5_DEMNAS	0.12736	0.0618056	0.0393367	ebi-a-GCST90013942_vs_finn-b-F5_DEMNAS	1.13583	1.00624	1.2821	T2D_DementiaAD				ebi-a-GCST90091033	finn-b-F5_DEMINOTH	Dementia in other diseases classified elsewhere || id:finn-b-F5_DEMINOTH	Nonalcoholic fatty liver disease || id:ebi-a-GCST90091033	Simple mode	4	-0.144619	0.243542	0.594433	ebi-a-GCST90091033_vs_finn-b-F5_DEMINOTH	FattyLiver_Dementia
|| id:ebi-a-GCST90013942	Dementia, including avohilmo || id:finn-b-F5_DEMENTIA_INCLAVO	ebi-a-GCST90013942	finn-b-F5_DEMENTIA_INCLAVO	0.119397	0.0319205	0.000183683	ebi-a-GCST90013942_vs_finn-b-F5_DEMENTIA_INCLAVO	1.12682	1.05848	1.19957	T2D_DementiaAD				ebi-a-GCST90091033	finn-b-F5_DEMINOTH	Dementia in other diseases classified elsewhere || id:finn-b-F5_DEMINOTH	Nonalcoholic fatty liver disease || id:ebi-a-GCST90091033	Weighted mode	4	-0.108468	0.225164	0.662956	ebi-a-GCST90091033_vs_finn-b-F5_DEMINOTH	FattyLiver_Dementia
|| id:ebi-a-GCST90013942	Dementia, including avohilmo || id:finn-b-F5_DEMENTIA_INCLAVO	ebi-a-GCST90013942	finn-b-F5_DEMENTIA_INCLAVO	0.119397	0.0319205	0.000183683	ebi-a-GCST90013942_vs_finn-b-F5_DEMENTIA_INCLAVO	1.12682	1.05848	1.19957	T2D_DementiaAD				ebi-a-GCST90091033	ebi-a-GCST90001390	Dementia with Lewy bodies || id:ebi-a-GCST90001390	Nonalcoholic fatty liver disease || id:ebi-a-GCST90091033	Inverse variance weighted	2	-0.177038	0.13373	0.185555	ebi-a-GCST90091033_vs_ebi-a-GCST90001390	FattyLiver_Dementia
|| id:ebi-a-GCST90013942	Alzheimer<c3><95>s disease (Late onset) || id:finn-b-AD_LO	ebi-a-GCST90013942	finn-b-AD_LO	0.155584	0.0501257	0.00191001	ebi-a-GCST90013942_vs_finn-b-AD_LO	1.16834	1.05901	1.28895	T2D_DementiaAD				ebi-a-GCST90054782	ebi-a-GCST90093378	Dementia with Lewy bodies in APOE e4+ carriers || id:ebi-a-GCST90093378	Nonalcoholic fatty liver disease || id:ebi-a-GCST90054782	MR Egger	5	-0.454625	0.396353	0.334558	ebi-a-GCST90054782_vs_ebi-a-GCST90093378	FattyLiver_Dementia
|| id:ebi-a-GCST90013942	Alzheimer<c3><95>s disease (Late onset) || id:finn-b-AD_LO	ebi-a-GCST90013942	finn-b-AD_LO	0.155584	0.0501257	0.00191001	ebi-a-GCST90013942_vs_finn-b-AD_LO	1.16834	1.05901	1.28895	T2D_DementiaAD				ebi-a-GCST90054782	ebi-a-GCST90093378	Dementia with Lewy bodies in APOE e4+ carriers || id:ebi-a-GCST90093378	Nonalcoholic fatty liver disease || id:ebi-a-GCST90054782	Weighted median	5	-0.13121	0.201492	0.514924	ebi-a-GCST90054782_vs_ebi-a-GCST90093378	FattyLiver_Dementia
|| id:ebi-a-GCST90013942	Alzheimer<c3><95>s disease (Atypical or mixed) || id:finn-b-AD_AM	ebi-a-GCST90013942	finn-b-AD_AM	0.180571	0.086418	0.0366619	ebi-a-GCST90013942_vs_finn-b-AD_AM	1.1979	1.01125	1.419	T2D_DementiaAD				ebi-a-GCST90054782	ebi-a-GCST90093378	Dementia with Lewy bodies in APOE e4+ carriers || id:ebi-a-GCST90093378	Nonalcoholic fatty liver disease || id:ebi-a-GCST90054782	Inverse variance weighted	5	0.0048543	0.172625	0.977566	ebi-a-GCST90054782_vs_ebi-a-GCST90093378	FattyLiver_Dementia
|| id:ebi-a-GCST90013942	Alzheimer<c3><95>s disease (Atypical or mixed) || id:finn-b-AD_AM	ebi-a-GCST90013942	finn-b-AD_AM	0.180571	0.086418	0.0366619	ebi-a-GCST90013942_vs_finn-b-AD_AM	1.1979	1.01125	1.419	T2D_DementiaAD				ebi-a-GCST90054782	ebi-a-GCST90093378	Dementia with Lewy bodies in APOE e4+ carriers || id:ebi-a-GCST90093378	Nonalcoholic fatty liver disease || id:ebi-a-GCST90054782	Simple mode	5	-0.149596	0.340142	0.682796	ebi-a-GCST90054782_vs_ebi-a-GCST90093378	FattyLiver_Dementia
|| id:ebi-a-GCST90013892	Vascular dementia (multiple infarctations) || id:finn-b-VD_MI	ebi-a-GCST90013892	finn-b-VD_MI	0.415113	0.169426	0.0142811	ebi-a-GCST90013892_vs_finn-b-VD_MI	1.51454	1.08658	2.11105	T2D_DementiaAD				ebi-a-GCST90054782	ebi-a-GCST90093378	Dementia with Lewy bodies in APOE e4+ carriers || id:ebi-a-GCST90093378	Nonalcoholic fatty liver disease || id:ebi-a-GCST90054782	Weighted mode	5	-0.164653	0.224012	0.503096	ebi-a-GCST90054782_vs_ebi-a-GCST90093378	FattyLiver_Dementia
|| id:ebi-a-GCST90013892	Vascular dementia (multiple infarctations) || id:finn-b-VD_MI	ebi-a-GCST90013892	finn-b-VD_MI	0.415113	0.169426	0.0142811	ebi-a-GCST90013892_vs_finn-b-VD_MI	1.51454	1.08658	2.11105	T2D_DementiaAD				ebi-a-GCST90054782	ukb-b-323	Illnesses of father: Alzheimer's disease/dementia || id:ukb-b-323	Nonalcoholic fatty liver disease || id:ebi-a-GCST90054782	MR Egger	6	-0.00179216	0.0448521	0.970042	ebi-a-GCST90054782_vs_ukb-b-323	FattyLiver_Dementia
|| id:ebi-a-GCST90013892	Any dementia || id:finn-b-KRA_PSY_DEMENTIA	ebi-a-GCST90013892	finn-b-KRA_PSY_DEMENTIA	0.121029	0.0339055	0.000357554	ebi-a-GCST90013892_vs_finn-b-KRA_PSY_DEMENTIA	1.12866	1.05609	1.20621	T2D_DementiaAD				ebi-a-GCST90054782	ukb-b-323	Illnesses of father: Alzheimer's disease/dementia || id:ukb-b-323	Nonalcoholic fatty liver disease || id:ebi-a-GCST90054782	Weighted median	6	-0.00106406	0.00139968	0.447124	ebi-a-GCST90054782_vs_ukb-b-323	FattyLiver_Dementia
|| id:ebi-a-GCST90013892	Any dementia || id:finn-b-KRA_PSY_DEMENTIA	ebi-a-GCST90013892	finn-b-KRA_PSY_DEMENTIA	0.121029	0.0339055	0.000357554	ebi-a-GCST90013892_vs_finn-b-KRA_PSY_DEMENTIA	1.12866	1.05609	1.20621	T2D_DementiaAD				ebi-a-GCST90054782	ukb-b-323	Illnesses of father: Alzheimer's disease/dementia || id:ukb-b-323	Nonalcoholic fatty liver disease || id:ebi-a-GCST90054782	Inverse variance weighted	6	-0.0142746	0.0167285	0.393488	ebi-a-GCST90054782_vs_ukb-b-323	FattyLiver_Dementia
|| id:ebi-a-GCST90013892	Any dementia (more controls excluded) || id:finn-b-KRA_PSY_DEMENTIA_EXMORE	ebi-a-GCST90013892	finn-b-KRA_PSY_DEMENTIA_EXMORE	0.128332	0.0345494	0.000203659	ebi-a-GCST90013892_vs_finn-b-KRA_PSY_DEMENTIA_EXMORE	1.13693	1.06249	1.21659	T2D_DementiaAD				ebi-a-GCST90054782	ukb-b-323	Illnesses of father: Alzheimer's disease/dementia || id:ukb-b-323	Nonalcoholic fatty liver disease || id:ebi-a-GCST90054782	Simple mode	6	-0.00135448	0.00184633	0.496122	ebi-a-GCST90054782_vs_ukb-b-323	FattyLiver_Dementia
|| id:ebi-a-GCST90013892	Any dementia (more controls excluded) || id:finn-b-KRA_PSY_DEMENTIA_EXMORE	ebi-a-GCST90013892	finn-b-KRA_PSY_DEMENTIA_EXMORE	0.128332	0.0345494	0.000203659	ebi-a-GCST90013892_vs_finn-b-KRA_PSY_DEMENTIA_EXMORE	1.13693	1.06249	1.21659	T2D_DementiaAD				ebi-a-GCST90054782	ukb-b-323	Illnesses of father: Alzheimer's disease/dementia || id:ukb-b-323	Nonalcoholic fatty liver disease || id:ebi-a-GCST90054782	Weighted mode	6	-0.000579649	0.00139318	0.694621	ebi-a-GCST90054782_vs_ukb-b-323	FattyLiver_Dementia
|| id:ebi-a-GCST90013892	Alzheimer disease (more controls excluded) || id:finn-b-G6_ALZHEIMER_EXMORE	ebi-a-GCST90013892	finn-b-G6_ALZHEIMER_EXMORE	0.147982	0.0466022	0.0014961	ebi-a-GCST90013892_vs_finn-b-G6_ALZHEIMER_EXMORE	1.15949	1.05828	1.27039	T2D_DementiaAD				ebi-a-GCST90054782	ukb-b-14699	Illnesses of mother: Alzheimer's disease/dementia || id:ukb-b-14699	Nonalcoholic fatty liver disease || id:ebi-a-GCST90054782	MR Egger	7	0.000971383	0.0754266	0.990223	ebi-a-GCST90054782_vs_ukb-b-14699	FattyLiver_Dementia
|| id:ebi-a-GCST90013892	Alzheimer disease (more controls excluded) || id:finn-b-G6_ALZHEIMER_EXMORE	ebi-a-GCST90013892	finn-b-G6_ALZHEIMER_EXMORE	0.147982	0.0466022	0.0014961	ebi-a-GCST90013892_vs_finn-b-G6_ALZHEIMER_EXMORE	1.15949	1.05828	1.27039	T2D_DementiaAD				ebi-a-GCST90054782	ukb-b-14699	Illnesses of mother: Alzheimer's disease/dementia || id:ukb-b-14699	Nonalcoholic fatty liver disease || id:ebi-a-GCST90054782	Weighted median	7	0.00037809	0.00172589	0.826596	ebi-a-GCST90054782_vs_ukb-b-14699	FattyLiver_Dementia
|| id:ebi-a-GCST90013892	"Alzheimer<c3><95>s disease, wide definition" (more controls excluded) || id:finn-b-G6_AD_WIDE_EXMORE	ebi-a-GCST90013892	finn-b-G6_AD_WIDE_EXMORE	0.13392	0.0378039	0.000396367	ebi-a-GCST90013892_vs_finn-b-G6_AD_WIDE_EXMORE	1.1433	1.06165	1.23123	T2D_DementiaAD				ebi-a-GCST90054782	ukb-b-14699	Illnesses of mother: Alzheimer's disease/dementia || id:ukb-b-14699	Nonalcoholic fatty liver disease || id:ebi-a-GCST90054782	Inverse variance weighted	7	-0.0236953	0.0292565	0.417989	ebi-a-GCST90054782_vs_ukb-b-14699	FattyLiver_Dementia
|| id:ebi-a-GCST90013892	"Alzheimer<c3><95>s disease, wide definition" (more controls excluded) || id:finn-b-G6_AD_WIDE_EXMORE	ebi-a-GCST90013892	finn-b-G6_AD_WIDE_EXMORE	0.13392	0.0378039	0.000396367	ebi-a-GCST90013892_vs_finn-b-G6_AD_WIDE_EXMORE	1.1433	1.06165	1.23123	T2D_DementiaAD				ebi-a-GCST90054782	ukb-b-14699	Illnesses of mother: Alzheimer's disease/dementia || id:ukb-b-14699	Nonalcoholic fatty liver disease || id:ebi-a-GCST90054782	Simple mode	7	0.00222329	0.00260336	0.425877	ebi-a-GCST90054782_vs_ukb-b-14699	FattyLiver_Dementia
|| id:ebi-a-GCST90013892	Alzheimer<c3><95>s disease, wide definition || id:finn-b-G6_AD_WIDE	ebi-a-GCST90013892	finn-b-G6_AD_WIDE	0.121945	0.0347607	0.000451288	ebi-a-GCST90013892_vs_finn-b-G6_AD_WIDE	1.12969	1.05529	1.20934	T2D_DementiaAD				ebi-a-GCST90054782	ukb-b-14699	Illnesses of mother: Alzheimer's disease/dementia || id:ukb-b-14699	Nonalcoholic fatty liver disease || id:ebi-a-GCST90054782	Weighted mode	7	-0.000366044	0.00171795	0.838327	ebi-a-GCST90054782_vs_ukb-b-14699	FattyLiver_Dementia
|| id:ebi-a-GCST90013892	Alzheimer<c3><95>s disease, wide definition || id:finn-b-G6_AD_WIDE	ebi-a-GCST90013892	finn-b-G6_AD_WIDE	0.121945	0.0347607	0.000451288	ebi-a-GCST90013892_vs_finn-b-G6_AD_WIDE	1.12969	1.05529	1.20934	T2D_DementiaAD				ebi-a-GCST90054782	ukb-b-14043	Illnesses of siblings: Alzheimer's disease/dementia || id:ukb-b-14043	Nonalcoholic fatty liver disease || id:ebi-a-GCST90054782	MR Egger	4	-0.00119324	0.00131346	0.459522	ebi-a-GCST90054782_vs_ukb-b-14043	FattyLiver_Dementia
|| id:ebi-a-GCST90013892	Alzheimer disease, including avohilmo || id:finn-b-G6_ALZHEIMER_INCLAVO	ebi-a-GCST90013892	finn-b-G6_ALZHEIMER_INCLAVO	0.140171	0.0400979	0.000472803	ebi-a-GCST90013892_vs_finn-b-G6_ALZHEIMER_INCLAVO	1.15047	1.06351	1.24454	T2D_DementiaAD				ebi-a-GCST90054782	ukb-b-14043	Illnesses of siblings: Alzheimer's disease/dementia || id:ukb-b-14043	Nonalcoholic fatty liver disease || id:ebi-a-GCST90054782	Weighted median	4	-0.000237649	0.000518599	0.646771	ebi-a-GCST90054782_vs_ukb-b-14043	FattyLiver_Dementia
|| id:ebi-a-GCST90013892	Alzheimer disease, including avohilmo || id:finn-b-G6_ALZHEIMER_INCLAVO	ebi-a-GCST90013892	finn-b-G6_ALZHEIMER_INCLAVO	0.140171	0.0400979	0.000472803	ebi-a-GCST90013892_vs_finn-b-G6_ALZHEIMER_INCLAVO	1.15047	1.06351	1.24454	T2D_DementiaAD				ebi-a-GCST90054782	ukb-b-14043	Illnesses of siblings: Alzheimer's disease/dementia || id:ukb-b-14043	Nonalcoholic fatty liver disease || id:ebi-a-GCST90054782	Inverse variance weighted	4	4.15293e-05	0.000577616	0.942683	ebi-a-GCST90054782_vs_ukb-b-14043	FattyLiver_Dementia
|| id:ebi-a-GCST90013892	Alzheimer disease || id:finn-b-G6_ALZHEIMER	ebi-a-GCST90013892	finn-b-G6_ALZHEIMER	0.135696	0.0418791	0.00119452	ebi-a-GCST90013892_vs_finn-b-G6_ALZHEIMER	1.14533	1.05508	1.24331	T2D_DementiaAD				ebi-a-GCST90054782	ukb-b-14043	Illnesses of siblings: Alzheimer's disease/dementia || id:ukb-b-14043	Nonalcoholic fatty liver disease || id:ebi-a-GCST90054782	Simple mode	4	-0.000387039	0.000840015	0.676324	ebi-a-GCST90054782_vs_ukb-b-14043	FattyLiver_Dementia
|| id:ebi-a-GCST90013892	Alzheimer disease || id:finn-b-G6_ALZHEIMER	ebi-a-GCST90013892	finn-b-G6_ALZHEIMER	0.135696	0.0418791	0.00119452	ebi-a-GCST90013892_vs_finn-b-G6_ALZHEIMER	1.14533	1.05508	1.24331	T2D_DementiaAD				ebi-a-GCST90054782	ukb-b-14043	Illnesses of siblings: Alzheimer's disease/dementia || id:ukb-b-14043	Nonalcoholic fatty liver disease || id:ebi-a-GCST90054782	Weighted mode	4	-0.000387039	0.000547629	0.530668	ebi-a-GCST90054782_vs_ukb-b-14043	FattyLiver_Dementia
|| id:ebi-a-GCST90013892	Undefined dementia (more controls excluded) || id:finn-b-F5_Dementia_U_EXMORE	ebi-a-GCST90013892	finn-b-F5_Dementia_U_EXMORE	0.12901	0.0644778	0.0454093	ebi-a-GCST90013892_vs_finn-b-F5_Dementia_U_EXMORE	1.1377	1.00264	1.29096	T2D_DementiaAD				ebi-a-GCST90054782	ukb-a-210	Illnesses of mother: Alzheimer's disease/dementia || id:ukb-a-210	Nonalcoholic fatty liver disease || id:ebi-a-GCST90054782	MR Egger	7	0.000990067	0.0740098	0.989844	ebi-a-GCST90054782_vs_ukb-a-210	FattyLiver_Dementia
|| id:ebi-a-GCST90013892	Undefined dementia (more controls excluded) || id:finn-b-F5_Dementia_U_EXMORE	ebi-a-GCST90013892	finn-b-F5_Dementia_U_EXMORE	0.12901	0.0644778	0.0454093	ebi-a-GCST90013892_vs_finn-b-F5_Dementia_U_EXMORE	1.1377	1.00264	1.29096	T2D_DementiaAD				ebi-a-GCST90054782	ukb-a-210	Illnesses of mother: Alzheimer's disease/dementia || id:ukb-a-210	Nonalcoholic fatty liver disease || id:ebi-a-GCST90054782	Weighted median	7	0.000179374	0.00190414	0.924948	ebi-a-GCST90054782_vs_ukb-a-210	FattyLiver_Dementia
|| id:ebi-a-GCST90013892	Dementia || id:finn-b-F5_DEMENTIA	ebi-a-GCST90013892	finn-b-F5_DEMENTIA	0.130152	0.0313446	3.29157e-05	ebi-a-GCST90013892_vs_finn-b-F5_DEMENTIA	1.139	1.07113	1.21117	T2D_DementiaAD				ebi-a-GCST90054782	ukb-a-210	Illnesses of mother: Alzheimer's disease/dementia || id:ukb-a-210	Nonalcoholic fatty liver disease || id:ebi-a-GCST90054782	Inverse variance weighted	7	-0.0235079	0.0287026	0.412776	ebi-a-GCST90054782_vs_ukb-a-210	FattyLiver_Dementia
|| id:ebi-a-GCST90013892	Dementia || id:finn-b-F5_DEMENTIA	ebi-a-GCST90013892	finn-b-F5_DEMENTIA	0.130152	0.0313446	3.29157e-05	ebi-a-GCST90013892_vs_finn-b-F5_DEMENTIA	1.139	1.07113	1.21117	T2D_DementiaAD				ebi-a-GCST90054782	ukb-a-210	Illnesses of mother: Alzheimer's disease/dementia || id:ukb-a-210	Nonalcoholic fatty liver disease || id:ebi-a-GCST90054782	Simple mode	7	0.00145481	0.00271968	0.611939	ebi-a-GCST90054782_vs_ukb-a-210	FattyLiver_Dementia
|| id:ebi-a-GCST90013892	Undefined dementia || id:finn-b-F5_Dementia_U	ebi-a-GCST90013892	finn-b-F5_Dementia_U	0.129811	0.0610485	0.0334734	ebi-a-GCST90013892_vs_finn-b-F5_Dementia_U	1.13861	1.01021	1.28334	T2D_DementiaAD				ebi-a-GCST90054782	ukb-a-210	Illnesses of mother: Alzheimer's disease/dementia || id:ukb-a-210	Nonalcoholic fatty liver disease || id:ebi-a-GCST90054782	Weighted mode	7	-3.98828e-05	0.00206158	0.985193	ebi-a-GCST90054782_vs_ukb-a-210	FattyLiver_Dementia
|| id:ebi-a-GCST90013892	Undefined dementia || id:finn-b-F5_Dementia_U	ebi-a-GCST90013892	finn-b-F5_Dementia_U	0.129811	0.0610485	0.0334734	ebi-a-GCST90013892_vs_finn-b-F5_Dementia_U	1.13861	1.01021	1.28334	T2D_DementiaAD				ebi-a-GCST90054782	finn-b-VD_MX	Vascular dementia (mixed) || id:finn-b-VD_MX	Nonalcoholic fatty liver disease || id:ebi-a-GCST90054782	MR Egger	7	1.04963	1.41027	0.490189	ebi-a-GCST90054782_vs_finn-b-VD_MX	FattyLiver_Dementia
|| id:ebi-a-GCST90013892	Dementia in Alzheimer disease || id:finn-b-F5_ALZHDEMENT	ebi-a-GCST90013892	finn-b-F5_ALZHDEMENT	0.179071	0.0559511	0.00137197	ebi-a-GCST90013892_vs_finn-b-F5_ALZHDEMENT	1.19611	1.07187	1.33474	T2D_DementiaAD				ebi-a-GCST90054782	finn-b-VD_MX	Vascular dementia (mixed) || id:finn-b-VD_MX	Nonalcoholic fatty liver disease || id:ebi-a-GCST90054782	Weighted median	7	0.536463	0.418704	0.200107	ebi-a-GCST90054782_vs_finn-b-VD_MX	FattyLiver_Dementia
|| id:ebi-a-GCST90013892	Dementia in Alzheimer disease || id:finn-b-F5_ALZHDEMENT	ebi-a-GCST90013892	finn-b-F5_ALZHDEMENT	0.179071	0.0559511	0.00137197	ebi-a-GCST90013892_vs_finn-b-F5_ALZHDEMENT	1.19611	1.07187	1.33474	T2D_DementiaAD				ebi-a-GCST90054782	finn-b-VD_MX	Vascular dementia (mixed) || id:finn-b-VD_MX	Nonalcoholic fatty liver disease || id:ebi-a-GCST90054782	Inverse variance weighted	7	0.104945	0.599031	0.860929	ebi-a-GCST90054782_vs_finn-b-VD_MX	FattyLiver_Dementia
|| id:ebi-a-GCST90013892	Unspecified dementia || id:finn-b-F5_DEMNAS	ebi-a-GCST90013892	finn-b-F5_DEMNAS	0.133082	0.0614107	0.0302283	ebi-a-GCST90013892_vs_finn-b-F5_DEMNAS	1.14234	1.0128	1.28846	T2D_DementiaAD				ebi-a-GCST90054782	finn-b-VD_MX	Vascular dementia (mixed) || id:finn-b-VD_MX	Nonalcoholic fatty liver disease || id:ebi-a-GCST90054782	Simple mode	7	0.241235	0.612211	0.707176	ebi-a-GCST90054782_vs_finn-b-VD_MX	FattyLiver_Dementia
|| id:ebi-a-GCST90013892	Unspecified dementia || id:finn-b-F5_DEMNAS	ebi-a-GCST90013892	finn-b-F5_DEMNAS	0.133082	0.0614107	0.0302283	ebi-a-GCST90013892_vs_finn-b-F5_DEMNAS	1.14234	1.0128	1.28846	T2D_DementiaAD				ebi-a-GCST90054782	finn-b-VD_MX	Vascular dementia (mixed) || id:finn-b-VD_MX	Nonalcoholic fatty liver disease || id:ebi-a-GCST90054782	Weighted mode	7	1.00221	0.381959	0.0393817	ebi-a-GCST90054782_vs_finn-b-VD_MX	FattyLiver_Dementia
|| id:ebi-a-GCST90013892	Dementia, including avohilmo || id:finn-b-F5_DEMENTIA_INCLAVO	ebi-a-GCST90013892	finn-b-F5_DEMENTIA_INCLAVO	0.121813	0.031536	0.000112161	ebi-a-GCST90013892_vs_finn-b-F5_DEMENTIA_INCLAVO	1.12954	1.06184	1.20156	T2D_DementiaAD				ebi-a-GCST90054782	finn-b-VD_MI	Vascular dementia (multiple infarctations) || id:finn-b-VD_MI	Nonalcoholic fatty liver disease || id:ebi-a-GCST90054782	MR Egger	7	-0.116439	1.0443	0.915558	ebi-a-GCST90054782_vs_finn-b-VD_MI	FattyLiver_Dementia
|| id:ebi-a-GCST90013892	Dementia, including avohilmo || id:finn-b-F5_DEMENTIA_INCLAVO	ebi-a-GCST90013892	finn-b-F5_DEMENTIA_INCLAVO	0.121813	0.031536	0.000112161	ebi-a-GCST90013892_vs_finn-b-F5_DEMENTIA_INCLAVO	1.12954	1.06184	1.20156	T2D_DementiaAD				ebi-a-GCST90054782	finn-b-VD_MI	Vascular dementia (multiple infarctations) || id:finn-b-VD_MI	Nonalcoholic fatty liver disease || id:ebi-a-GCST90054782	Weighted median	7	-0.288732	0.278699	0.300204	ebi-a-GCST90054782_vs_finn-b-VD_MI	FattyLiver_Dementia
|| id:ebi-a-GCST90013892	Alzheimer<c3><95>s disease (Late onset) || id:finn-b-AD_LO	ebi-a-GCST90013892	finn-b-AD_LO	0.157099	0.0502494	0.00176975	ebi-a-GCST90013892_vs_finn-b-AD_LO	1.17011	1.06036	1.29122	T2D_DementiaAD				ebi-a-GCST90054782	finn-b-VD_MI	Vascular dementia (multiple infarctations) || id:finn-b-VD_MI	Nonalcoholic fatty liver disease || id:ebi-a-GCST90054782	Inverse variance weighted	7	-0.51931	0.427088	0.22401	ebi-a-GCST90054782_vs_finn-b-VD_MI	FattyLiver_Dementia
|| id:ebi-a-GCST90013892	Alzheimer<c3><95>s disease (Late onset) || id:finn-b-AD_LO	ebi-a-GCST90013892	finn-b-AD_LO	0.157099	0.0502494	0.00176975	ebi-a-GCST90013892_vs_finn-b-AD_LO	1.17011	1.06036	1.29122	T2D_DementiaAD				ebi-a-GCST90054782	finn-b-VD_MI	Vascular dementia (multiple infarctations) || id:finn-b-VD_MI	Nonalcoholic fatty liver disease || id:ebi-a-GCST90054782	Simple mode	7	-0.272356	0.309847	0.413215	ebi-a-GCST90054782_vs_finn-b-VD_MI	FattyLiver_Dementia
|| id:ebi-a-GCST90013892	Alzheimer<c3><95>s disease (Late onset) (more controls excluded) || id:finn-b-AD_LO_EXMORE	ebi-a-GCST90013892	finn-b-AD_LO_EXMORE	0.170065	0.056528	0.00262531	ebi-a-GCST90013892_vs_finn-b-AD_LO_EXMORE	1.18538	1.06106	1.32427	T2D_DementiaAD				ebi-a-GCST90054782	finn-b-VD_MI	Vascular dementia (multiple infarctations) || id:finn-b-VD_MI	Nonalcoholic fatty liver disease || id:ebi-a-GCST90054782	Weighted mode	7	-0.294796	0.280474	0.333708	ebi-a-GCST90054782_vs_finn-b-VD_MI	FattyLiver_Dementia
|| id:ebi-a-GCST90013892	Alzheimer<c3><95>s disease (Late onset) (more controls excluded) || id:finn-b-AD_LO_EXMORE	ebi-a-GCST90013892	finn-b-AD_LO_EXMORE	0.170065	0.056528	0.00262531	ebi-a-GCST90013892_vs_finn-b-AD_LO_EXMORE	1.18538	1.06106	1.32427	T2D_DementiaAD				ebi-a-GCST90054782	finn-b-VD_SC	Vascular dementia (subcortical) || id:finn-b-VD_SC	Nonalcoholic fatty liver disease || id:ebi-a-GCST90054782	MR Egger	7	0.301012	1.36504	0.834192	ebi-a-GCST90054782_vs_finn-b-VD_SC	FattyLiver_Dementia
|| id:ebi-a-GCST90013892	Alzheimer<c3><95>s disease (Atypical or mixed) || id:finn-b-AD_AM	ebi-a-GCST90013892	finn-b-AD_AM	0.187033	0.0855273	0.0287552	ebi-a-GCST90013892_vs_finn-b-AD_AM	1.20567	1.01959	1.42571	T2D_DementiaAD				ebi-a-GCST90054782	finn-b-VD_SC	Vascular dementia (subcortical) || id:finn-b-VD_SC	Nonalcoholic fatty liver disease || id:ebi-a-GCST90054782	Weighted median	7	0.133083	0.238323	0.576561	ebi-a-GCST90054782_vs_finn-b-VD_SC	FattyLiver_Dementia
|| id:ebi-a-GCST90013892	Alzheimer<c3><95>s disease (Atypical or mixed) || id:finn-b-AD_AM	ebi-a-GCST90013892	finn-b-AD_AM	0.187033	0.0855273	0.0287552	ebi-a-GCST90013892_vs_finn-b-AD_AM	1.20567	1.01959	1.42571	T2D_DementiaAD				ebi-a-GCST90054782	finn-b-VD_SC	Vascular dementia (subcortical) || id:finn-b-VD_SC	Nonalcoholic fatty liver disease || id:ebi-a-GCST90054782	Inverse variance weighted	7	-0.255538	0.561595	0.649093	ebi-a-GCST90054782_vs_finn-b-VD_SC	FattyLiver_Dementia
|| id:ebi-a-GCST007517	Any parental history of Alzheimer's disease (SPA correction) || id:ebi-a-GCST90013971	ebi-a-GCST007517	ebi-a-GCST90013971	-0.0400142	0.0171842	0.0198834	ebi-a-GCST007517_vs_ebi-a-GCST90013971	0.960776	0.928955	0.993687	T2D_DementiaAD				ebi-a-GCST90054782	finn-b-VD_SC	Vascular dementia (subcortical) || id:finn-b-VD_SC	Nonalcoholic fatty liver disease || id:ebi-a-GCST90054782	Simple mode	7	0.494135	0.351541	0.209445	ebi-a-GCST90054782_vs_finn-b-VD_SC	FattyLiver_Dementia
|| id:ebi-a-GCST007517	Any parental history of Alzheimer's disease (SPA correction) || id:ebi-a-GCST90013971	ebi-a-GCST007517	ebi-a-GCST90013971	-0.0400142	0.0171842	0.0198834	ebi-a-GCST007517_vs_ebi-a-GCST90013971	0.960776	0.928955	0.993687	T2D_DementiaAD				ebi-a-GCST90054782	finn-b-VD_SC	Vascular dementia (subcortical) || id:finn-b-VD_SC	Nonalcoholic fatty liver disease || id:ebi-a-GCST90054782	Weighted mode	7	-0.177666	0.256344	0.514181	ebi-a-GCST90054782_vs_finn-b-VD_SC	FattyLiver_Dementia
|| id:ebi-a-GCST007517	Any parental history of Alzheimer's disease (Firth correction) || id:ebi-a-GCST90013921	ebi-a-GCST007517	ebi-a-GCST90013921	-0.0399936	0.0171799	0.0199161	ebi-a-GCST007517_vs_ebi-a-GCST90013921	0.960796	0.928982	0.993699	T2D_DementiaAD				ebi-a-GCST90054782	finn-b-VD_U	Vascular dementia (undefined) || id:finn-b-VD_U	Nonalcoholic fatty liver disease || id:ebi-a-GCST90054782	MR Egger	7	-0.0117492	1.4386	0.9938	ebi-a-GCST90054782_vs_finn-b-VD_U	FattyLiver_Dementia
|| id:ebi-a-GCST007517	Any parental history of Alzheimer's disease (Firth correction) || id:ebi-a-GCST90013921	ebi-a-GCST007517	ebi-a-GCST90013921	-0.0399936	0.0171799	0.0199161	ebi-a-GCST007517_vs_ebi-a-GCST90013921	0.960796	0.928982	0.993699	T2D_DementiaAD				ebi-a-GCST90054782	finn-b-VD_U	Vascular dementia (undefined) || id:finn-b-VD_U	Nonalcoholic fatty liver disease || id:ebi-a-GCST90054782	Weighted median	7	-0.171312	0.190836	0.369348	ebi-a-GCST90054782_vs_finn-b-VD_U	FattyLiver_Dementia
|| id:ebi-a-GCST007517	Alzheimer<c3><95>s disease, wide definition || id:finn-b-G6_AD_WIDE	ebi-a-GCST007517	finn-b-G6_AD_WIDE	0.131376	0.0489426	0.00726839	ebi-a-GCST007517_vs_finn-b-G6_AD_WIDE	1.1404	1.03608	1.25521	T2D_DementiaAD				ebi-a-GCST90054782	finn-b-VD_U	Vascular dementia (undefined) || id:finn-b-VD_U	Nonalcoholic fatty liver disease || id:ebi-a-GCST90054782	Inverse variance weighted	7	-0.450999	0.587047	0.442338	ebi-a-GCST90054782_vs_finn-b-VD_U	FattyLiver_Dementia
|| id:ebi-a-GCST007517	Alzheimer<c3><95>s disease, wide definition || id:finn-b-G6_AD_WIDE	ebi-a-GCST007517	finn-b-G6_AD_WIDE	0.131376	0.0489426	0.00726839	ebi-a-GCST007517_vs_finn-b-G6_AD_WIDE	1.1404	1.03608	1.25521	T2D_DementiaAD				ebi-a-GCST90054782	finn-b-VD_U	Vascular dementia (undefined) || id:finn-b-VD_U	Nonalcoholic fatty liver disease || id:ebi-a-GCST90054782	Simple mode	7	-0.050243	0.250242	0.847505	ebi-a-GCST90054782_vs_finn-b-VD_U	FattyLiver_Dementia
|| id:ebi-a-GCST007516	Any dementia || id:finn-b-KRA_PSY_DEMENTIA	ebi-a-GCST007516	finn-b-KRA_PSY_DEMENTIA	0.145658	0.0495147	0.00326398	ebi-a-GCST007516_vs_finn-b-KRA_PSY_DEMENTIA	1.1568	1.04981	1.2747	T2D_DementiaAD				ebi-a-GCST90054782	finn-b-VD_U	Vascular dementia (undefined) || id:finn-b-VD_U	Nonalcoholic fatty liver disease || id:ebi-a-GCST90054782	Weighted mode	7	-0.140383	0.210759	0.530119	ebi-a-GCST90054782_vs_finn-b-VD_U	FattyLiver_Dementia
|| id:ebi-a-GCST007516	Any dementia || id:finn-b-KRA_PSY_DEMENTIA	ebi-a-GCST007516	finn-b-KRA_PSY_DEMENTIA	0.145658	0.0495147	0.00326398	ebi-a-GCST007516_vs_finn-b-KRA_PSY_DEMENTIA	1.1568	1.04981	1.2747	T2D_DementiaAD				ebi-a-GCST90054782	finn-b-PD_DEMENTIA	Dementia due to Parkinsons disease || id:finn-b-PD_DEMENTIA	Nonalcoholic fatty liver disease || id:ebi-a-GCST90054782	MR Egger	7	-0.112918	0.608493	0.860076	ebi-a-GCST90054782_vs_finn-b-PD_DEMENTIA	FattyLiver_Dementia
|| id:ebi-a-GCST007516	Any dementia (more controls excluded) || id:finn-b-KRA_PSY_DEMENTIA_EXMORE	ebi-a-GCST007516	finn-b-KRA_PSY_DEMENTIA_EXMORE	0.15266	0.0494852	0.00203578	ebi-a-GCST007516_vs_finn-b-KRA_PSY_DEMENTIA_EXMORE	1.16493	1.05725	1.28358	T2D_DementiaAD				ebi-a-GCST90054782	finn-b-PD_DEMENTIA	Dementia due to Parkinsons disease || id:finn-b-PD_DEMENTIA	Nonalcoholic fatty liver disease || id:ebi-a-GCST90054782	Weighted median	7	-0.0168605	0.219759	0.938844	ebi-a-GCST90054782_vs_finn-b-PD_DEMENTIA	FattyLiver_Dementia
|| id:ebi-a-GCST007516	Any dementia (more controls excluded) || id:finn-b-KRA_PSY_DEMENTIA_EXMORE	ebi-a-GCST007516	finn-b-KRA_PSY_DEMENTIA_EXMORE	0.15266	0.0494852	0.00203578	ebi-a-GCST007516_vs_finn-b-KRA_PSY_DEMENTIA_EXMORE	1.16493	1.05725	1.28358	T2D_DementiaAD				ebi-a-GCST90054782	finn-b-PD_DEMENTIA	Dementia due to Parkinsons disease || id:finn-b-PD_DEMENTIA	Nonalcoholic fatty liver disease || id:ebi-a-GCST90054782	Inverse variance weighted	7	-0.0468102	0.242857	0.847156	ebi-a-GCST90054782_vs_finn-b-PD_DEMENTIA	FattyLiver_Dementia
|| id:ebi-a-GCST007516	Alzheimer disease (more controls excluded) || id:finn-b-G6_ALZHEIMER_EXMORE	ebi-a-GCST007516	finn-b-G6_ALZHEIMER_EXMORE	0.190457	0.0594669	0.00136128	ebi-a-GCST007516_vs_finn-b-G6_ALZHEIMER_EXMORE	1.2098	1.0767	1.35936	T2D_DementiaAD				ebi-a-GCST90054782	finn-b-PD_DEMENTIA	Dementia due to Parkinsons disease || id:finn-b-PD_DEMENTIA	Nonalcoholic fatty liver disease || id:ebi-a-GCST90054782	Simple mode	7	0.156043	0.294394	0.61511	ebi-a-GCST90054782_vs_finn-b-PD_DEMENTIA	FattyLiver_Dementia
|| id:ebi-a-GCST007516	Alzheimer disease (more controls excluded) || id:finn-b-G6_ALZHEIMER_EXMORE	ebi-a-GCST007516	finn-b-G6_ALZHEIMER_EXMORE	0.190457	0.0594669	0.00136128	ebi-a-GCST007516_vs_finn-b-G6_ALZHEIMER_EXMORE	1.2098	1.0767	1.35936	T2D_DementiaAD				ebi-a-GCST90054782	finn-b-PD_DEMENTIA	Dementia due to Parkinsons disease || id:finn-b-PD_DEMENTIA	Nonalcoholic fatty liver disease || id:ebi-a-GCST90054782	Weighted mode	7	0.0123803	0.252456	0.962479	ebi-a-GCST90054782_vs_finn-b-PD_DEMENTIA	FattyLiver_Dementia
|| id:ebi-a-GCST007516	"Alzheimer<c3><95>s disease, wide definition" (more controls excluded) || id:finn-b-G6_AD_WIDE_EXMORE	ebi-a-GCST007516	finn-b-G6_AD_WIDE_EXMORE	0.156076	0.0534787	0.00351746	ebi-a-GCST007516_vs_finn-b-G6_AD_WIDE_EXMORE	1.16892	1.05259	1.29809	T2D_DementiaAD				ebi-a-GCST90054782	finn-b-PD_DEMENTIA_EXMORE	Dementia due to Parkinsons disease (more controls excluded) || id:finn-b-PD_DEMENTIA_EXMORE	Nonalcoholic fatty liver disease || id:ebi-a-GCST90054782	MR Egger	7	-0.131076	0.811261	0.87797	ebi-a-GCST90054782_vs_finn-b-PD_DEMENTIA_EXMORE	FattyLiver_Dementia
|| id:ebi-a-GCST007516	"Alzheimer<c3><95>s disease, wide definition" (more controls excluded) || id:finn-b-G6_AD_WIDE_EXMORE	ebi-a-GCST007516	finn-b-G6_AD_WIDE_EXMORE	0.156076	0.0534787	0.00351746	ebi-a-GCST007516_vs_finn-b-G6_AD_WIDE_EXMORE	1.16892	1.05259	1.29809	T2D_DementiaAD				ebi-a-GCST90054782	finn-b-PD_DEMENTIA_EXMORE	Dementia due to Parkinsons disease (more controls excluded) || id:finn-b-PD_DEMENTIA_EXMORE	Nonalcoholic fatty liver disease || id:ebi-a-GCST90054782	Weighted median	7	-0.0292726	0.22448	0.896248	ebi-a-GCST90054782_vs_finn-b-PD_DEMENTIA_EXMORE	FattyLiver_Dementia
|| id:ebi-a-GCST007516	Alzheimer<c3><95>s disease, wide definition || id:finn-b-G6_AD_WIDE	ebi-a-GCST007516	finn-b-G6_AD_WIDE	0.131147	0.0494159	0.0079557	ebi-a-GCST007516_vs_finn-b-G6_AD_WIDE	1.14014	1.03489	1.25609	T2D_DementiaAD				ebi-a-GCST90054782	finn-b-PD_DEMENTIA_EXMORE	Dementia due to Parkinsons disease (more controls excluded) || id:finn-b-PD_DEMENTIA_EXMORE	Nonalcoholic fatty liver disease || id:ebi-a-GCST90054782	Inverse variance weighted	7	-0.112016	0.32509	0.730417	ebi-a-GCST90054782_vs_finn-b-PD_DEMENTIA_EXMORE	FattyLiver_Dementia
|| id:ebi-a-GCST007516	Alzheimer<c3><95>s disease, wide definition || id:finn-b-G6_AD_WIDE	ebi-a-GCST007516	finn-b-G6_AD_WIDE	0.131147	0.0494159	0.0079557	ebi-a-GCST007516_vs_finn-b-G6_AD_WIDE	1.14014	1.03489	1.25609	T2D_DementiaAD				ebi-a-GCST90054782	finn-b-PD_DEMENTIA_EXMORE	Dementia due to Parkinsons disease (more controls excluded) || id:finn-b-PD_DEMENTIA_EXMORE	Nonalcoholic fatty liver disease || id:ebi-a-GCST90054782	Simple mode	7	0.225866	0.321076	0.508131	ebi-a-GCST90054782_vs_finn-b-PD_DEMENTIA_EXMORE	FattyLiver_Dementia
|| id:ebi-a-GCST007516	Alzheimer disease, including avohilmo || id:finn-b-G6_ALZHEIMER_INCLAVO	ebi-a-GCST007516	finn-b-G6_ALZHEIMER_INCLAVO	0.155572	0.0531443	0.00341864	ebi-a-GCST007516_vs_finn-b-G6_ALZHEIMER_INCLAVO	1.16833	1.05275	1.29659	T2D_DementiaAD				ebi-a-GCST90054782	finn-b-PD_DEMENTIA_EXMORE	Dementia due to Parkinsons disease (more controls excluded) || id:finn-b-PD_DEMENTIA_EXMORE	Nonalcoholic fatty liver disease || id:ebi-a-GCST90054782	Weighted mode	7	0.0467111	0.246024	0.855676	ebi-a-GCST90054782_vs_finn-b-PD_DEMENTIA_EXMORE	FattyLiver_Dementia
|| id:ebi-a-GCST007516	Alzheimer disease, including avohilmo || id:finn-b-G6_ALZHEIMER_INCLAVO	ebi-a-GCST007516	finn-b-G6_ALZHEIMER_INCLAVO	0.155572	0.0531443	0.00341864	ebi-a-GCST007516_vs_finn-b-G6_ALZHEIMER_INCLAVO	1.16833	1.05275	1.29659	T2D_DementiaAD				ebi-a-GCST90054782	finn-b-I9_VASCDEM	Vascular dementia (I9_VASCDEM) || id:finn-b-I9_VASCDEM	Nonalcoholic fatty liver disease || id:ebi-a-GCST90054782	MR Egger	7	0.210313	1.25422	0.873403	ebi-a-GCST90054782_vs_finn-b-I9_VASCDEM	FattyLiver_Dementia
|| id:ebi-a-GCST007516	Alzheimer disease || id:finn-b-G6_ALZHEIMER	ebi-a-GCST007516	finn-b-G6_ALZHEIMER	0.166255	0.0550384	0.00252177	ebi-a-GCST007516_vs_finn-b-G6_ALZHEIMER	1.18087	1.06012	1.31539	T2D_DementiaAD				ebi-a-GCST90054782	finn-b-I9_VASCDEM	Vascular dementia (I9_VASCDEM) || id:finn-b-I9_VASCDEM	Nonalcoholic fatty liver disease || id:ebi-a-GCST90054782	Weighted median	7	-0.0444094	0.135871	0.743782	ebi-a-GCST90054782_vs_finn-b-I9_VASCDEM	FattyLiver_Dementia
|| id:ebi-a-GCST007516	Alzheimer disease || id:finn-b-G6_ALZHEIMER	ebi-a-GCST007516	finn-b-G6_ALZHEIMER	0.166255	0.0550384	0.00252177	ebi-a-GCST007516_vs_finn-b-G6_ALZHEIMER	1.18087	1.06012	1.31539	T2D_DementiaAD				ebi-a-GCST90054782	finn-b-I9_VASCDEM	Vascular dementia (I9_VASCDEM) || id:finn-b-I9_VASCDEM	Nonalcoholic fatty liver disease || id:ebi-a-GCST90054782	Inverse variance weighted	7	-0.363482	0.517749	0.482652	ebi-a-GCST90054782_vs_finn-b-I9_VASCDEM	FattyLiver_Dementia
|| id:ebi-a-GCST007516	Dementia in Alzheimer disease || id:finn-b-F5_ALZHDEMENT	ebi-a-GCST007516	finn-b-F5_ALZHDEMENT	0.203145	0.0742687	0.00623299	ebi-a-GCST007516_vs_finn-b-F5_ALZHDEMENT	1.22525	1.05927	1.41724	T2D_DementiaAD				ebi-a-GCST90054782	finn-b-I9_VASCDEM	Vascular dementia (I9_VASCDEM) || id:finn-b-I9_VASCDEM	Nonalcoholic fatty liver disease || id:ebi-a-GCST90054782	Simple mode	7	-0.0748529	0.163412	0.663029	ebi-a-GCST90054782_vs_finn-b-I9_VASCDEM	FattyLiver_Dementia
|| id:ebi-a-GCST007516	Dementia in Alzheimer disease || id:finn-b-F5_ALZHDEMENT	ebi-a-GCST007516	finn-b-F5_ALZHDEMENT	0.203145	0.0742687	0.00623299	ebi-a-GCST007516_vs_finn-b-F5_ALZHDEMENT	1.22525	1.05927	1.41724	T2D_DementiaAD				ebi-a-GCST90054782	finn-b-I9_VASCDEM	Vascular dementia (I9_VASCDEM) || id:finn-b-I9_VASCDEM	Nonalcoholic fatty liver disease || id:ebi-a-GCST90054782	Weighted mode	7	-0.0517993	0.140939	0.72584	ebi-a-GCST90054782_vs_finn-b-I9_VASCDEM	FattyLiver_Dementia
|| id:ebi-a-GCST007516	Alzheimer<c3><95>s disease (Late onset) || id:finn-b-AD_LO	ebi-a-GCST007516	finn-b-AD_LO	0.173484	0.0653462	0.00793447	ebi-a-GCST007516_vs_finn-b-AD_LO	1.18944	1.04645	1.35197	T2D_DementiaAD				ebi-a-GCST90054782	finn-b-KRA_PSY_DEMENTIA	Any dementia || id:finn-b-KRA_PSY_DEMENTIA	Nonalcoholic fatty liver disease || id:ebi-a-GCST90054782	MR Egger	7	0.086131	1.4366	0.954514	ebi-a-GCST90054782_vs_finn-b-KRA_PSY_DEMENTIA	FattyLiver_Dementia
|| id:ebi-a-GCST007516	Alzheimer<c3><95>s disease (Late onset) || id:finn-b-AD_LO	ebi-a-GCST007516	finn-b-AD_LO	0.173484	0.0653462	0.00793447	ebi-a-GCST007516_vs_finn-b-AD_LO	1.18944	1.04645	1.35197	T2D_DementiaAD				ebi-a-GCST90054782	finn-b-KRA_PSY_DEMENTIA	Any dementia || id:finn-b-KRA_PSY_DEMENTIA	Nonalcoholic fatty liver disease || id:ebi-a-GCST90054782	Weighted median	7	-0.00255022	0.0540884	0.962394	ebi-a-GCST90054782_vs_finn-b-KRA_PSY_DEMENTIA	FattyLiver_Dementia
|| id:ebi-a-GCST007516	Alzheimer<c3><95>s disease (Late onset) (more controls excluded) || id:finn-b-AD_LO_EXMORE	ebi-a-GCST007516	finn-b-AD_LO_EXMORE	0.189983	0.0699392	0.00659969	ebi-a-GCST007516_vs_finn-b-AD_LO_EXMORE	1.20923	1.05433	1.38689	T2D_DementiaAD				ebi-a-GCST90054782	finn-b-KRA_PSY_DEMENTIA	Any dementia || id:finn-b-KRA_PSY_DEMENTIA	Nonalcoholic fatty liver disease || id:ebi-a-GCST90054782	Inverse variance weighted	7	-0.423859	0.5838	0.467818	ebi-a-GCST90054782_vs_finn-b-KRA_PSY_DEMENTIA	FattyLiver_Dementia
|| id:ebi-a-GCST007516	Alzheimer<c3><95>s disease (Late onset) (more controls excluded) || id:finn-b-AD_LO_EXMORE	ebi-a-GCST007516	finn-b-AD_LO_EXMORE	0.189983	0.0699392	0.00659969	ebi-a-GCST007516_vs_finn-b-AD_LO_EXMORE	1.20923	1.05433	1.38689	T2D_DementiaAD				ebi-a-GCST90054782	finn-b-KRA_PSY_DEMENTIA	Any dementia || id:finn-b-KRA_PSY_DEMENTIA	Nonalcoholic fatty liver disease || id:ebi-a-GCST90054782	Simple mode	7	-0.0244656	0.0660351	0.723742	ebi-a-GCST90054782_vs_finn-b-KRA_PSY_DEMENTIA	FattyLiver_Dementia
|| id:ebi-a-GCST007515	Alzheimer<c3><95>s disease, wide definition || id:finn-b-G6_AD_WIDE	ebi-a-GCST007515	finn-b-G6_AD_WIDE	0.10508	0.045215	0.0201254	ebi-a-GCST007515_vs_finn-b-G6_AD_WIDE	1.1108	1.01659	1.21373	T2D_DementiaAD				ebi-a-GCST90054782	finn-b-KRA_PSY_DEMENTIA	Any dementia || id:finn-b-KRA_PSY_DEMENTIA	Nonalcoholic fatty liver disease || id:ebi-a-GCST90054782	Weighted mode	7	-0.0016745	0.0583358	0.978031	ebi-a-GCST90054782_vs_finn-b-KRA_PSY_DEMENTIA	FattyLiver_Dementia
|| id:ebi-a-GCST007515	Alzheimer<c3><95>s disease, wide definition || id:finn-b-G6_AD_WIDE	ebi-a-GCST007515	finn-b-G6_AD_WIDE	0.10508	0.045215	0.0201254	ebi-a-GCST007515_vs_finn-b-G6_AD_WIDE	1.1108	1.01659	1.21373	T2D_DementiaAD				ebi-a-GCST90054782	finn-b-KRA_PSY_DEMENTIA_EXMORE	Any dementia (more controls excluded) || id:finn-b-KRA_PSY_DEMENTIA_EXMORE	Nonalcoholic fatty liver disease || id:ebi-a-GCST90054782	MR Egger	7	0.0943843	1.44459	0.950438	ebi-a-GCST90054782_vs_finn-b-KRA_PSY_DEMENTIA_EXMORE	FattyLiver_Dementia
|| id:ebi-a-GCST007518	Vascular dementia (multiple infarctations) || id:finn-b-VD_MI	ebi-a-GCST007518	finn-b-VD_MI	0.615367	0.233717	0.00846455	ebi-a-GCST007518_vs_finn-b-VD_MI	1.85034	1.17032	2.92546	T2D_DementiaAD				ebi-a-GCST90054782	finn-b-KRA_PSY_DEMENTIA_EXMORE	Any dementia (more controls excluded) || id:finn-b-KRA_PSY_DEMENTIA_EXMORE	Nonalcoholic fatty liver disease || id:ebi-a-GCST90054782	Weighted median	7	-0.00691975	0.0539934	0.898023	ebi-a-GCST90054782_vs_finn-b-KRA_PSY_DEMENTIA_EXMORE	FattyLiver_Dementia
|| id:ebi-a-GCST007518	Vascular dementia (multiple infarctations) || id:finn-b-VD_MI	ebi-a-GCST007518	finn-b-VD_MI	0.615367	0.233717	0.00846455	ebi-a-GCST007518_vs_finn-b-VD_MI	1.85034	1.17032	2.92546	T2D_DementiaAD				ebi-a-GCST90054782	finn-b-KRA_PSY_DEMENTIA_EXMORE	Any dementia (more controls excluded) || id:finn-b-KRA_PSY_DEMENTIA_EXMORE	Nonalcoholic fatty liver disease || id:ebi-a-GCST90054782	Inverse variance weighted	7	-0.428846	0.586605	0.464739	ebi-a-GCST90054782_vs_finn-b-KRA_PSY_DEMENTIA_EXMORE	FattyLiver_Dementia
|| id:ebi-a-GCST007518	Any dementia || id:finn-b-KRA_PSY_DEMENTIA	ebi-a-GCST007518	finn-b-KRA_PSY_DEMENTIA	0.170956	0.0513344	0.000867703	ebi-a-GCST007518_vs_finn-b-KRA_PSY_DEMENTIA	1.18644	1.07287	1.31202	T2D_DementiaAD				ebi-a-GCST90054782	finn-b-KRA_PSY_DEMENTIA_EXMORE	Any dementia (more controls excluded) || id:finn-b-KRA_PSY_DEMENTIA_EXMORE	Nonalcoholic fatty liver disease || id:ebi-a-GCST90054782	Simple mode	7	-0.0204384	0.068755	0.776287	ebi-a-GCST90054782_vs_finn-b-KRA_PSY_DEMENTIA_EXMORE	FattyLiver_Dementia
|| id:ebi-a-GCST007518	Any dementia || id:finn-b-KRA_PSY_DEMENTIA	ebi-a-GCST007518	finn-b-KRA_PSY_DEMENTIA	0.170956	0.0513344	0.000867703	ebi-a-GCST007518_vs_finn-b-KRA_PSY_DEMENTIA	1.18644	1.07287	1.31202	T2D_DementiaAD				ebi-a-GCST90054782	finn-b-KRA_PSY_DEMENTIA_EXMORE	Any dementia (more controls excluded) || id:finn-b-KRA_PSY_DEMENTIA_EXMORE	Nonalcoholic fatty liver disease || id:ebi-a-GCST90054782	Weighted mode	7	-0.00896444	0.0587965	0.883818	ebi-a-GCST90054782_vs_finn-b-KRA_PSY_DEMENTIA_EXMORE	FattyLiver_Dementia
|| id:ebi-a-GCST007518	Any dementia (more controls excluded) || id:finn-b-KRA_PSY_DEMENTIA_EXMORE	ebi-a-GCST007518	finn-b-KRA_PSY_DEMENTIA_EXMORE	0.175874	0.0511882	0.000590719	ebi-a-GCST007518_vs_finn-b-KRA_PSY_DEMENTIA_EXMORE	1.19229	1.07847	1.31812	T2D_DementiaAD				ebi-a-GCST90054782	finn-b-F5_VASCDEM	Vascular dementia (F5_VASCDEM) || id:finn-b-F5_VASCDEM	Nonalcoholic fatty liver disease || id:ebi-a-GCST90054782	MR Egger	7	0.259898	1.23539	0.841677	ebi-a-GCST90054782_vs_finn-b-F5_VASCDEM	FattyLiver_Dementia
|| id:ebi-a-GCST007518	Any dementia (more controls excluded) || id:finn-b-KRA_PSY_DEMENTIA_EXMORE	ebi-a-GCST007518	finn-b-KRA_PSY_DEMENTIA_EXMORE	0.175874	0.0511882	0.000590719	ebi-a-GCST007518_vs_finn-b-KRA_PSY_DEMENTIA_EXMORE	1.19229	1.07847	1.31812	T2D_DementiaAD				ebi-a-GCST90054782	finn-b-F5_VASCDEM	Vascular dementia (F5_VASCDEM) || id:finn-b-F5_VASCDEM	Nonalcoholic fatty liver disease || id:ebi-a-GCST90054782	Weighted median	7	-0.0496448	0.132799	0.708527	ebi-a-GCST90054782_vs_finn-b-F5_VASCDEM	FattyLiver_Dementia
|| id:ebi-a-GCST007518	Alzheimer disease (more controls excluded) || id:finn-b-G6_ALZHEIMER_EXMORE	ebi-a-GCST007518	finn-b-G6_ALZHEIMER_EXMORE	0.205072	0.0643795	0.00144577	ebi-a-GCST007518_vs_finn-b-G6_ALZHEIMER_EXMORE	1.22761	1.08208	1.39272	T2D_DementiaAD				ebi-a-GCST90054782	finn-b-F5_VASCDEM	Vascular dementia (F5_VASCDEM) || id:finn-b-F5_VASCDEM	Nonalcoholic fatty liver disease || id:ebi-a-GCST90054782	Inverse variance weighted	7	-0.340632	0.511538	0.505476	ebi-a-GCST90054782_vs_finn-b-F5_VASCDEM	FattyLiver_Dementia
|| id:ebi-a-GCST007518	Alzheimer disease (more controls excluded) || id:finn-b-G6_ALZHEIMER_EXMORE	ebi-a-GCST007518	finn-b-G6_ALZHEIMER_EXMORE	0.205072	0.0643795	0.00144577	ebi-a-GCST007518_vs_finn-b-G6_ALZHEIMER_EXMORE	1.22761	1.08208	1.39272	T2D_DementiaAD				ebi-a-GCST90054782	finn-b-F5_VASCDEM	Vascular dementia (F5_VASCDEM) || id:finn-b-F5_VASCDEM	Nonalcoholic fatty liver disease || id:ebi-a-GCST90054782	Simple mode	7	-0.0799612	0.157775	0.630374	ebi-a-GCST90054782_vs_finn-b-F5_VASCDEM	FattyLiver_Dementia
|| id:ebi-a-GCST007518	"Alzheimer<c3><95>s disease, wide definition" (more controls excluded) || id:finn-b-G6_AD_WIDE_EXMORE	ebi-a-GCST007518	finn-b-G6_AD_WIDE_EXMORE	0.173324	0.0576066	0.0026233	ebi-a-GCST007518_vs_finn-b-G6_AD_WIDE_EXMORE	1.18925	1.06228	1.3314	T2D_DementiaAD				ebi-a-GCST90054782	finn-b-F5_VASCDEM	Vascular dementia (F5_VASCDEM) || id:finn-b-F5_VASCDEM	Nonalcoholic fatty liver disease || id:ebi-a-GCST90054782	Weighted mode	7	-0.0559631	0.142112	0.707346	ebi-a-GCST90054782_vs_finn-b-F5_VASCDEM	FattyLiver_Dementia
|| id:ebi-a-GCST007518	"Alzheimer<c3><95>s disease, wide definition" (more controls excluded) || id:finn-b-G6_AD_WIDE_EXMORE	ebi-a-GCST007518	finn-b-G6_AD_WIDE_EXMORE	0.173324	0.0576066	0.0026233	ebi-a-GCST007518_vs_finn-b-G6_AD_WIDE_EXMORE	1.18925	1.06228	1.3314	T2D_DementiaAD				ebi-a-GCST90054782	finn-b-F5_Dementia_U_EXMORE	Undefined dementia (more controls excluded) || id:finn-b-F5_Dementia_U_EXMORE	Nonalcoholic fatty liver disease || id:ebi-a-GCST90054782	MR Egger	7	0.195547	1.29591	0.885957	ebi-a-GCST90054782_vs_finn-b-F5_Dementia_U_EXMORE	FattyLiver_Dementia
|| id:ebi-a-GCST007518	Alzheimer<c3><95>s disease, wide definition || id:finn-b-G6_AD_WIDE	ebi-a-GCST007518	finn-b-G6_AD_WIDE	0.160318	0.0524954	0.00225849	ebi-a-GCST007518_vs_finn-b-G6_AD_WIDE	1.17388	1.05911	1.3011	T2D_DementiaAD				ebi-a-GCST90054782	finn-b-F5_Dementia_U_EXMORE	Undefined dementia (more controls excluded) || id:finn-b-F5_Dementia_U_EXMORE	Nonalcoholic fatty liver disease || id:ebi-a-GCST90054782	Weighted median	7	0.00197815	0.105091	0.984982	ebi-a-GCST90054782_vs_finn-b-F5_Dementia_U_EXMORE	FattyLiver_Dementia
|| id:ebi-a-GCST007518	Alzheimer<c3><95>s disease, wide definition || id:finn-b-G6_AD_WIDE	ebi-a-GCST007518	finn-b-G6_AD_WIDE	0.160318	0.0524954	0.00225849	ebi-a-GCST007518_vs_finn-b-G6_AD_WIDE	1.17388	1.05911	1.3011	T2D_DementiaAD				ebi-a-GCST90054782	finn-b-F5_Dementia_U_EXMORE	Undefined dementia (more controls excluded) || id:finn-b-F5_Dementia_U_EXMORE	Nonalcoholic fatty liver disease || id:ebi-a-GCST90054782	Inverse variance weighted	7	-0.341469	0.530311	0.519638	ebi-a-GCST90054782_vs_finn-b-F5_Dementia_U_EXMORE	FattyLiver_Dementia
|| id:ebi-a-GCST007518	Alzheimer disease, including avohilmo || id:finn-b-G6_ALZHEIMER_INCLAVO	ebi-a-GCST007518	finn-b-G6_ALZHEIMER_INCLAVO	0.179418	0.0560491	0.0013691	ebi-a-GCST007518_vs_finn-b-G6_ALZHEIMER_INCLAVO	1.19652	1.07204	1.33546	T2D_DementiaAD				ebi-a-GCST90054782	finn-b-F5_Dementia_U_EXMORE	Undefined dementia (more controls excluded) || id:finn-b-F5_Dementia_U_EXMORE	Nonalcoholic fatty liver disease || id:ebi-a-GCST90054782	Simple mode	7	-0.154303	0.141061	0.31597	ebi-a-GCST90054782_vs_finn-b-F5_Dementia_U_EXMORE	FattyLiver_Dementia
|| id:ebi-a-GCST007518	Alzheimer disease, including avohilmo || id:finn-b-G6_ALZHEIMER_INCLAVO	ebi-a-GCST007518	finn-b-G6_ALZHEIMER_INCLAVO	0.179418	0.0560491	0.0013691	ebi-a-GCST007518_vs_finn-b-G6_ALZHEIMER_INCLAVO	1.19652	1.07204	1.33546	T2D_DementiaAD				ebi-a-GCST90054782	finn-b-F5_Dementia_U_EXMORE	Undefined dementia (more controls excluded) || id:finn-b-F5_Dementia_U_EXMORE	Nonalcoholic fatty liver disease || id:ebi-a-GCST90054782	Weighted mode	7	0.169683	0.107448	0.165367	ebi-a-GCST90054782_vs_finn-b-F5_Dementia_U_EXMORE	FattyLiver_Dementia
|| id:ebi-a-GCST007518	Alzheimer disease || id:finn-b-G6_ALZHEIMER	ebi-a-GCST007518	finn-b-G6_ALZHEIMER	0.19124	0.0585514	0.00109004	ebi-a-GCST007518_vs_finn-b-G6_ALZHEIMER	1.21075	1.07948	1.35798	T2D_DementiaAD				ebi-a-GCST90054782	finn-b-F5_DEMENTIA	Dementia || id:finn-b-F5_DEMENTIA	Nonalcoholic fatty liver disease || id:ebi-a-GCST90054782	MR Egger	6	-0.00672062	0.0897361	0.943896	ebi-a-GCST90054782_vs_finn-b-F5_DEMENTIA	FattyLiver_Dementia
|| id:ebi-a-GCST007518	Alzheimer disease || id:finn-b-G6_ALZHEIMER	ebi-a-GCST007518	finn-b-G6_ALZHEIMER	0.19124	0.0585514	0.00109004	ebi-a-GCST007518_vs_finn-b-G6_ALZHEIMER	1.21075	1.07948	1.35798	T2D_DementiaAD				ebi-a-GCST90054782	finn-b-F5_DEMENTIA	Dementia || id:finn-b-F5_DEMENTIA	Nonalcoholic fatty liver disease || id:ebi-a-GCST90054782	Weighted median	6	0.000176198	0.0473607	0.997032	ebi-a-GCST90054782_vs_finn-b-F5_DEMENTIA	FattyLiver_Dementia
|| id:ebi-a-GCST007518	Dementia || id:finn-b-F5_DEMENTIA	ebi-a-GCST007518	finn-b-F5_DEMENTIA	0.146707	0.0500952	0.00340531	ebi-a-GCST007518_vs_finn-b-F5_DEMENTIA	1.15801	1.04972	1.27749	T2D_DementiaAD				ebi-a-GCST90054782	finn-b-F5_DEMENTIA	Dementia || id:finn-b-F5_DEMENTIA	Nonalcoholic fatty liver disease || id:ebi-a-GCST90054782	Inverse variance weighted	6	0.00205063	0.0410185	0.960128	ebi-a-GCST90054782_vs_finn-b-F5_DEMENTIA	FattyLiver_Dementia
|| id:ebi-a-GCST007518	Dementia in Alzheimer disease || id:finn-b-F5_ALZHDEMENT	ebi-a-GCST007518	finn-b-F5_ALZHDEMENT	0.252912	0.0766709	0.000971446	ebi-a-GCST007518_vs_finn-b-F5_ALZHDEMENT	1.28777	1.10809	1.49659	T2D_DementiaAD				ebi-a-GCST90054782	finn-b-F5_DEMENTIA	Dementia || id:finn-b-F5_DEMENTIA	Nonalcoholic fatty liver disease || id:ebi-a-GCST90054782	Simple mode	6	0.0348582	0.0797522	0.680285	ebi-a-GCST90054782_vs_finn-b-F5_DEMENTIA	FattyLiver_Dementia
|| id:ebi-a-GCST007518	Dementia in Alzheimer disease || id:finn-b-F5_ALZHDEMENT	ebi-a-GCST007518	finn-b-F5_ALZHDEMENT	0.252912	0.0766709	0.000971446	ebi-a-GCST007518_vs_finn-b-F5_ALZHDEMENT	1.28777	1.10809	1.49659	T2D_DementiaAD				ebi-a-GCST90054782	finn-b-F5_DEMENTIA	Dementia || id:finn-b-F5_DEMENTIA	Nonalcoholic fatty liver disease || id:ebi-a-GCST90054782	Weighted mode	6	-0.0163159	0.0565531	0.784537	ebi-a-GCST90054782_vs_finn-b-F5_DEMENTIA	FattyLiver_Dementia
|| id:ebi-a-GCST007518	Dementia, including avohilmo || id:finn-b-F5_DEMENTIA_INCLAVO	ebi-a-GCST007518	finn-b-F5_DEMENTIA_INCLAVO	0.140156	0.0496793	0.00478426	ebi-a-GCST007518_vs_finn-b-F5_DEMENTIA_INCLAVO	1.15045	1.04371	1.26811	T2D_DementiaAD				ebi-a-GCST90054782	finn-b-F5_Dementia_U	Undefined dementia || id:finn-b-F5_Dementia_U	Nonalcoholic fatty liver disease || id:ebi-a-GCST90054782	MR Egger	7	0.195536	1.22833	0.879751	ebi-a-GCST90054782_vs_finn-b-F5_Dementia_U	FattyLiver_Dementia
|| id:ebi-a-GCST007518	Dementia, including avohilmo || id:finn-b-F5_DEMENTIA_INCLAVO	ebi-a-GCST007518	finn-b-F5_DEMENTIA_INCLAVO	0.140156	0.0496793	0.00478426	ebi-a-GCST007518_vs_finn-b-F5_DEMENTIA_INCLAVO	1.15045	1.04371	1.26811	T2D_DementiaAD				ebi-a-GCST90054782	finn-b-F5_Dementia_U	Undefined dementia || id:finn-b-F5_Dementia_U	Nonalcoholic fatty liver disease || id:ebi-a-GCST90054782	Weighted median	7	0.0110986	0.0986353	0.91041	ebi-a-GCST90054782_vs_finn-b-F5_Dementia_U	FattyLiver_Dementia
|| id:ebi-a-GCST007518	Alzheimer<c3><95>s disease (Late onset) || id:finn-b-AD_LO	ebi-a-GCST007518	finn-b-AD_LO	0.207835	0.0684434	0.00239269	ebi-a-GCST007518_vs_finn-b-AD_LO	1.23101	1.07647	1.40774	T2D_DementiaAD				ebi-a-GCST90054782	finn-b-F5_Dementia_U	Undefined dementia || id:finn-b-F5_Dementia_U	Nonalcoholic fatty liver disease || id:ebi-a-GCST90054782	Inverse variance weighted	7	-0.322283	0.503643	0.522236	ebi-a-GCST90054782_vs_finn-b-F5_Dementia_U	FattyLiver_Dementia
|| id:ebi-a-GCST007518	Alzheimer<c3><95>s disease (Late onset) || id:finn-b-AD_LO	ebi-a-GCST007518	finn-b-AD_LO	0.207835	0.0684434	0.00239269	ebi-a-GCST007518_vs_finn-b-AD_LO	1.23101	1.07647	1.40774	T2D_DementiaAD				ebi-a-GCST90054782	finn-b-F5_Dementia_U	Undefined dementia || id:finn-b-F5_Dementia_U	Nonalcoholic fatty liver disease || id:ebi-a-GCST90054782	Simple mode	7	-0.136666	0.129569	0.332136	ebi-a-GCST90054782_vs_finn-b-F5_Dementia_U	FattyLiver_Dementia
|| id:ebi-a-GCST007518	Alzheimer<c3><95>s disease (Atypical or mixed) (more controls excluded) || id:finn-b-AD_AM_EXMORE	ebi-a-GCST007518	finn-b-AD_AM_EXMORE	0.263883	0.122144	0.0307399	ebi-a-GCST007518_vs_finn-b-AD_AM_EXMORE	1.30198	1.02478	1.65415	T2D_DementiaAD				ebi-a-GCST90054782	finn-b-F5_Dementia_U	Undefined dementia || id:finn-b-F5_Dementia_U	Nonalcoholic fatty liver disease || id:ebi-a-GCST90054782	Weighted mode	7	0.10824	0.110432	0.364863	ebi-a-GCST90054782_vs_finn-b-F5_Dementia_U	FattyLiver_Dementia
|| id:ebi-a-GCST007518	Alzheimer<c3><95>s disease (Atypical or mixed) (more controls excluded) || id:finn-b-AD_AM_EXMORE	ebi-a-GCST007518	finn-b-AD_AM_EXMORE	0.263883	0.122144	0.0307399	ebi-a-GCST007518_vs_finn-b-AD_AM_EXMORE	1.30198	1.02478	1.65415	T2D_DementiaAD				ebi-a-GCST90054782	finn-b-F5_ALZHDEMENT	Dementia in Alzheimer disease || id:finn-b-F5_ALZHDEMENT	Nonalcoholic fatty liver disease || id:ebi-a-GCST90054782	MR Egger	7	0.171104	1.95584	0.933683	ebi-a-GCST90054782_vs_finn-b-F5_ALZHDEMENT	FattyLiver_Dementia
|| id:ebi-a-GCST007518	Alzheimer<c3><95>s disease (Late onset) (more controls excluded) || id:finn-b-AD_LO_EXMORE	ebi-a-GCST007518	finn-b-AD_LO_EXMORE	0.214259	0.0731408	0.00339615	ebi-a-GCST007518_vs_finn-b-AD_LO_EXMORE	1.23894	1.07348	1.42991	T2D_DementiaAD				ebi-a-GCST90054782	finn-b-F5_ALZHDEMENT	Dementia in Alzheimer disease || id:finn-b-F5_ALZHDEMENT	Nonalcoholic fatty liver disease || id:ebi-a-GCST90054782	Weighted median	7	-0.0326818	0.0853225	0.701691	ebi-a-GCST90054782_vs_finn-b-F5_ALZHDEMENT	FattyLiver_Dementia
|| id:ebi-a-GCST007518	Alzheimer<c3><95>s disease (Late onset) (more controls excluded) || id:finn-b-AD_LO_EXMORE	ebi-a-GCST007518	finn-b-AD_LO_EXMORE	0.214259	0.0731408	0.00339615	ebi-a-GCST007518_vs_finn-b-AD_LO_EXMORE	1.23894	1.07348	1.42991	T2D_DementiaAD				ebi-a-GCST90054782	finn-b-F5_ALZHDEMENT	Dementia in Alzheimer disease || id:finn-b-F5_ALZHDEMENT	Nonalcoholic fatty liver disease || id:ebi-a-GCST90054782	Inverse variance weighted	7	-0.56451	0.800255	0.480553	ebi-a-GCST90054782_vs_finn-b-F5_ALZHDEMENT	FattyLiver_Dementia
|| id:ebi-a-GCST007518	Alzheimer<c3><95>s disease (Atypical or mixed) || id:finn-b-AD_AM	ebi-a-GCST007518	finn-b-AD_AM	0.246535	0.118199	0.0370007	ebi-a-GCST007518_vs_finn-b-AD_AM	1.27958	1.01498	1.61318	T2D_DementiaAD				ebi-a-GCST90054782	finn-b-F5_ALZHDEMENT	Dementia in Alzheimer disease || id:finn-b-F5_ALZHDEMENT	Nonalcoholic fatty liver disease || id:ebi-a-GCST90054782	Simple mode	7	-0.0422603	0.101628	0.691996	ebi-a-GCST90054782_vs_finn-b-F5_ALZHDEMENT	FattyLiver_Dementia
|| id:ebi-a-GCST007518	Alzheimer<c3><95>s disease (Atypical or mixed) || id:finn-b-AD_AM	ebi-a-GCST007518	finn-b-AD_AM	0.246535	0.118199	0.0370007	ebi-a-GCST007518_vs_finn-b-AD_AM	1.27958	1.01498	1.61318	T2D_DementiaAD				ebi-a-GCST90054782	finn-b-F5_ALZHDEMENT	Dementia in Alzheimer disease || id:finn-b-F5_ALZHDEMENT	Nonalcoholic fatty liver disease || id:ebi-a-GCST90054782	Weighted mode	7	-0.0267292	0.0888843	0.773777	ebi-a-GCST90054782_vs_finn-b-F5_ALZHDEMENT	FattyLiver_Dementia
|| id:ebi-a-GCST006867	Any dementia || id:finn-b-KRA_PSY_DEMENTIA	ebi-a-GCST006867	finn-b-KRA_PSY_DEMENTIA	0.073431	0.0328032	0.0251863	ebi-a-GCST006867_vs_finn-b-KRA_PSY_DEMENTIA	1.07619	1.00918	1.14766	T2D_DementiaAD				ebi-a-GCST90054782	finn-b-F5_DEMNAS	Unspecified dementia || id:finn-b-F5_DEMNAS	Nonalcoholic fatty liver disease || id:ebi-a-GCST90054782	MR Egger	7	0.185637	1.30897	0.89276	ebi-a-GCST90054782_vs_finn-b-F5_DEMNAS	FattyLiver_Dementia
|| id:ebi-a-GCST006867	Any dementia || id:finn-b-KRA_PSY_DEMENTIA	ebi-a-GCST006867	finn-b-KRA_PSY_DEMENTIA	0.073431	0.0328032	0.0251863	ebi-a-GCST006867_vs_finn-b-KRA_PSY_DEMENTIA	1.07619	1.00918	1.14766	T2D_DementiaAD				ebi-a-GCST90054782	finn-b-F5_DEMNAS	Unspecified dementia || id:finn-b-F5_DEMNAS	Nonalcoholic fatty liver disease || id:ebi-a-GCST90054782	Weighted median	7	0.0239814	0.098886	0.808381	ebi-a-GCST90054782_vs_finn-b-F5_DEMNAS	FattyLiver_Dementia
|| id:ebi-a-GCST006867	Any dementia (more controls excluded) || id:finn-b-KRA_PSY_DEMENTIA_EXMORE	ebi-a-GCST006867	finn-b-KRA_PSY_DEMENTIA_EXMORE	0.0795857	0.0329029	0.0155716	ebi-a-GCST006867_vs_finn-b-KRA_PSY_DEMENTIA_EXMORE	1.08284	1.01521	1.15497	T2D_DementiaAD				ebi-a-GCST90054782	finn-b-F5_DEMNAS	Unspecified dementia || id:finn-b-F5_DEMNAS	Nonalcoholic fatty liver disease || id:ebi-a-GCST90054782	Inverse variance weighted	7	-0.341767	0.536257	0.523917	ebi-a-GCST90054782_vs_finn-b-F5_DEMNAS	FattyLiver_Dementia
|| id:ebi-a-GCST006867	Any dementia (more controls excluded) || id:finn-b-KRA_PSY_DEMENTIA_EXMORE	ebi-a-GCST006867	finn-b-KRA_PSY_DEMENTIA_EXMORE	0.0795857	0.0329029	0.0155716	ebi-a-GCST006867_vs_finn-b-KRA_PSY_DEMENTIA_EXMORE	1.08284	1.01521	1.15497	T2D_DementiaAD				ebi-a-GCST90054782	finn-b-F5_DEMNAS	Unspecified dementia || id:finn-b-F5_DEMNAS	Nonalcoholic fatty liver disease || id:ebi-a-GCST90054782	Simple mode	7	-0.117251	0.121712	0.372577	ebi-a-GCST90054782_vs_finn-b-F5_DEMNAS	FattyLiver_Dementia
|| id:ebi-a-GCST006867	Alzheimer disease (more controls excluded) || id:finn-b-G6_ALZHEIMER_EXMORE	ebi-a-GCST006867	finn-b-G6_ALZHEIMER_EXMORE	0.12102	0.0423612	0.00427866	ebi-a-GCST006867_vs_finn-b-G6_ALZHEIMER_EXMORE	1.12865	1.03872	1.22636	T2D_DementiaAD				ebi-a-GCST90054782	finn-b-F5_DEMNAS	Unspecified dementia || id:finn-b-F5_DEMNAS	Nonalcoholic fatty liver disease || id:ebi-a-GCST90054782	Weighted mode	7	0.0730288	0.101708	0.499734	ebi-a-GCST90054782_vs_finn-b-F5_DEMNAS	FattyLiver_Dementia
|| id:ebi-a-GCST006867	Alzheimer disease (more controls excluded) || id:finn-b-G6_ALZHEIMER_EXMORE	ebi-a-GCST006867	finn-b-G6_ALZHEIMER_EXMORE	0.12102	0.0423612	0.00427866	ebi-a-GCST006867_vs_finn-b-G6_ALZHEIMER_EXMORE	1.12865	1.03872	1.22636	T2D_DementiaAD				ebi-a-GCST90054782	finn-b-F5_DEMENTIA_INCLAVO	Dementia, including avohilmo || id:finn-b-F5_DEMENTIA_INCLAVO	Nonalcoholic fatty liver disease || id:ebi-a-GCST90054782	MR Egger	6	-0.00533761	0.0892308	0.95517	ebi-a-GCST90054782_vs_finn-b-F5_DEMENTIA_INCLAVO	FattyLiver_Dementia
|| id:ebi-a-GCST006867	"Alzheimer<c3><95>s disease, wide definition" (more controls excluded) || id:finn-b-G6_AD_WIDE_EXMORE	ebi-a-GCST006867	finn-b-G6_AD_WIDE_EXMORE	0.0846149	0.0351807	0.0161658	ebi-a-GCST006867_vs_finn-b-G6_AD_WIDE_EXMORE	1.0883	1.01578	1.16599	T2D_DementiaAD				ebi-a-GCST90054782	finn-b-F5_DEMENTIA_INCLAVO	Dementia, including avohilmo || id:finn-b-F5_DEMENTIA_INCLAVO	Nonalcoholic fatty liver disease || id:ebi-a-GCST90054782	Weighted median	6	0.0123228	0.0479595	0.797223	ebi-a-GCST90054782_vs_finn-b-F5_DEMENTIA_INCLAVO	FattyLiver_Dementia
|| id:ebi-a-GCST006867	"Alzheimer<c3><95>s disease, wide definition" (more controls excluded) || id:finn-b-G6_AD_WIDE_EXMORE	ebi-a-GCST006867	finn-b-G6_AD_WIDE_EXMORE	0.0846149	0.0351807	0.0161658	ebi-a-GCST006867_vs_finn-b-G6_AD_WIDE_EXMORE	1.0883	1.01578	1.16599	T2D_DementiaAD				ebi-a-GCST90054782	finn-b-F5_DEMENTIA_INCLAVO	Dementia, including avohilmo || id:finn-b-F5_DEMENTIA_INCLAVO	Nonalcoholic fatty liver disease || id:ebi-a-GCST90054782	Inverse variance weighted	6	0.000409731	0.0407979	0.991987	ebi-a-GCST90054782_vs_finn-b-F5_DEMENTIA_INCLAVO	FattyLiver_Dementia
|| id:ebi-a-GCST006867	Alzheimer<c3><95>s disease, wide definition || id:finn-b-G6_AD_WIDE	ebi-a-GCST006867	finn-b-G6_AD_WIDE	0.0692833	0.0321398	0.0311082	ebi-a-GCST006867_vs_finn-b-G6_AD_WIDE	1.07174	1.00631	1.14142	T2D_DementiaAD				ebi-a-GCST90054782	finn-b-F5_DEMENTIA_INCLAVO	Dementia, including avohilmo || id:finn-b-F5_DEMENTIA_INCLAVO	Nonalcoholic fatty liver disease || id:ebi-a-GCST90054782	Simple mode	6	0.0390593	0.07409	0.620609	ebi-a-GCST90054782_vs_finn-b-F5_DEMENTIA_INCLAVO	FattyLiver_Dementia
|| id:ebi-a-GCST006867	Alzheimer<c3><95>s disease, wide definition || id:finn-b-G6_AD_WIDE	ebi-a-GCST006867	finn-b-G6_AD_WIDE	0.0692833	0.0321398	0.0311082	ebi-a-GCST006867_vs_finn-b-G6_AD_WIDE	1.07174	1.00631	1.14142	T2D_DementiaAD				ebi-a-GCST90054782	finn-b-F5_DEMENTIA_INCLAVO	Dementia, including avohilmo || id:finn-b-F5_DEMENTIA_INCLAVO	Nonalcoholic fatty liver disease || id:ebi-a-GCST90054782	Weighted mode	6	-0.010287	0.0562327	0.862034	ebi-a-GCST90054782_vs_finn-b-F5_DEMENTIA_INCLAVO	FattyLiver_Dementia
|| id:ebi-a-GCST006867	Alzheimer disease, including avohilmo || id:finn-b-G6_ALZHEIMER_INCLAVO	ebi-a-GCST006867	finn-b-G6_ALZHEIMER_INCLAVO	0.104249	0.0365809	0.00437432	ebi-a-GCST006867_vs_finn-b-G6_ALZHEIMER_INCLAVO	1.10988	1.03309	1.19238	T2D_DementiaAD				ebi-a-GCST90054782	finn-b-F5_DEMINOTH	Dementia in other diseases classified elsewhere || id:finn-b-F5_DEMINOTH	Nonalcoholic fatty liver disease || id:ebi-a-GCST90054782	MR Egger	7	-0.162129	0.556729	0.782579	ebi-a-GCST90054782_vs_finn-b-F5_DEMINOTH	FattyLiver_Dementia
|| id:ebi-a-GCST006867	Alzheimer disease, including avohilmo || id:finn-b-G6_ALZHEIMER_INCLAVO	ebi-a-GCST006867	finn-b-G6_ALZHEIMER_INCLAVO	0.104249	0.0365809	0.00437432	ebi-a-GCST006867_vs_finn-b-G6_ALZHEIMER_INCLAVO	1.10988	1.03309	1.19238	T2D_DementiaAD				ebi-a-GCST90054782	finn-b-F5_DEMINOTH	Dementia in other diseases classified elsewhere || id:finn-b-F5_DEMINOTH	Nonalcoholic fatty liver disease || id:ebi-a-GCST90054782	Weighted median	7	-0.105682	0.152731	0.48897	ebi-a-GCST90054782_vs_finn-b-F5_DEMINOTH	FattyLiver_Dementia
|| id:ebi-a-GCST006867	Alzheimer disease || id:finn-b-G6_ALZHEIMER	ebi-a-GCST006867	finn-b-G6_ALZHEIMER	0.103534	0.0389438	0.00784799	ebi-a-GCST006867_vs_finn-b-G6_ALZHEIMER	1.10908	1.02758	1.19705	T2D_DementiaAD				ebi-a-GCST90054782	finn-b-F5_DEMINOTH	Dementia in other diseases classified elsewhere || id:finn-b-F5_DEMINOTH	Nonalcoholic fatty liver disease || id:ebi-a-GCST90054782	Inverse variance weighted	7	-0.23937	0.222652	0.282336	ebi-a-GCST90054782_vs_finn-b-F5_DEMINOTH	FattyLiver_Dementia
|| id:ebi-a-GCST006867	Alzheimer disease || id:finn-b-G6_ALZHEIMER	ebi-a-GCST006867	finn-b-G6_ALZHEIMER	0.103534	0.0389438	0.00784799	ebi-a-GCST006867_vs_finn-b-G6_ALZHEIMER	1.10908	1.02758	1.19705	T2D_DementiaAD				ebi-a-GCST90054782	finn-b-F5_DEMINOTH	Dementia in other diseases classified elsewhere || id:finn-b-F5_DEMINOTH	Nonalcoholic fatty liver disease || id:ebi-a-GCST90054782	Simple mode	7	-0.0473932	0.210116	0.829032	ebi-a-GCST90054782_vs_finn-b-F5_DEMINOTH	FattyLiver_Dementia
|| id:ebi-a-GCST006867	Dementia in Alzheimer disease || id:finn-b-F5_ALZHDEMENT	ebi-a-GCST006867	finn-b-F5_ALZHDEMENT	0.152745	0.0478295	0.00140547	ebi-a-GCST006867_vs_finn-b-F5_ALZHDEMENT	1.16503	1.06077	1.27953	T2D_DementiaAD				ebi-a-GCST90054782	finn-b-F5_DEMINOTH	Dementia in other diseases classified elsewhere || id:finn-b-F5_DEMINOTH	Nonalcoholic fatty liver disease || id:ebi-a-GCST90054782	Weighted mode	7	-0.0915104	0.169088	0.607862	ebi-a-GCST90054782_vs_finn-b-F5_DEMINOTH	FattyLiver_Dementia
|| id:ebi-a-GCST006867	Dementia in Alzheimer disease || id:finn-b-F5_ALZHDEMENT	ebi-a-GCST006867	finn-b-F5_ALZHDEMENT	0.152745	0.0478295	0.00140547	ebi-a-GCST006867_vs_finn-b-F5_ALZHDEMENT	1.16503	1.06077	1.27953	T2D_DementiaAD				ebi-a-GCST90054782	ebi-a-GCST90001390	Dementia with Lewy bodies || id:ebi-a-GCST90001390	Nonalcoholic fatty liver disease || id:ebi-a-GCST90054782	MR Egger	6	-0.207378	0.191753	0.340325	ebi-a-GCST90054782_vs_ebi-a-GCST90001390	FattyLiver_Dementia
|| id:ebi-a-GCST006867	Alzheimer<c3><95>s disease (Late onset) || id:finn-b-AD_LO	ebi-a-GCST006867	finn-b-AD_LO	0.116007	0.0457791	0.0112752	ebi-a-GCST006867_vs_finn-b-AD_LO	1.123	1.02663	1.22843	T2D_DementiaAD				ebi-a-GCST90054782	ebi-a-GCST90001390	Dementia with Lewy bodies || id:ebi-a-GCST90001390	Nonalcoholic fatty liver disease || id:ebi-a-GCST90054782	Weighted median	6	-0.16261	0.100749	0.106527	ebi-a-GCST90054782_vs_ebi-a-GCST90001390	FattyLiver_Dementia
|| id:ebi-a-GCST006867	Alzheimer<c3><95>s disease (Late onset) || id:finn-b-AD_LO	ebi-a-GCST006867	finn-b-AD_LO	0.116007	0.0457791	0.0112752	ebi-a-GCST006867_vs_finn-b-AD_LO	1.123	1.02663	1.22843	T2D_DementiaAD				ebi-a-GCST90054782	ebi-a-GCST90001390	Dementia with Lewy bodies || id:ebi-a-GCST90001390	Nonalcoholic fatty liver disease || id:ebi-a-GCST90054782	Inverse variance weighted	6	-0.109483	0.084894	0.197175	ebi-a-GCST90054782_vs_ebi-a-GCST90001390	FattyLiver_Dementia
|| id:ebi-a-GCST006867	Alzheimer<c3><95>s disease (Late onset) (more controls excluded) || id:finn-b-AD_LO_EXMORE	ebi-a-GCST006867	finn-b-AD_LO_EXMORE	0.130697	0.0482693	0.00677577	ebi-a-GCST006867_vs_finn-b-AD_LO_EXMORE	1.13962	1.03675	1.2527	T2D_DementiaAD				ebi-a-GCST90054782	ebi-a-GCST90001390	Dementia with Lewy bodies || id:ebi-a-GCST90001390	Nonalcoholic fatty liver disease || id:ebi-a-GCST90054782	Simple mode	6	-0.160523	0.154946	0.347686	ebi-a-GCST90054782_vs_ebi-a-GCST90001390	FattyLiver_Dementia
|| id:ebi-a-GCST006867	Alzheimer<c3><95>s disease (Late onset) (more controls excluded) || id:finn-b-AD_LO_EXMORE	ebi-a-GCST006867	finn-b-AD_LO_EXMORE	0.130697	0.0482693	0.00677577	ebi-a-GCST006867_vs_finn-b-AD_LO_EXMORE	1.13962	1.03675	1.2527	T2D_DementiaAD				ebi-a-GCST90054782	ebi-a-GCST90001390	Dementia with Lewy bodies || id:ebi-a-GCST90001390	Nonalcoholic fatty liver disease || id:ebi-a-GCST90054782	Weighted mode	6	-0.177834	0.107796	0.159912	ebi-a-GCST90054782_vs_ebi-a-GCST90001390	FattyLiver_Dementia
															ieu-b-5144	ebi-a-GCST90093378	Dementia with Lewy bodies in APOE e4+ carriers || id:ebi-a-GCST90093378	|| id:ieu-b-5144	MR Egger	204	2.1738	2.53871	0.392868	ieu-b-5144_vs_ebi-a-GCST90093378	Hypertension_DementiaAD
															ieu-b-5144	ebi-a-GCST90093378	Dementia with Lewy bodies in APOE e4+ carriers || id:ebi-a-GCST90093378	|| id:ieu-b-5144	Weighted median	204	1.22774	1.20905	0.309889	ieu-b-5144_vs_ebi-a-GCST90093378	Hypertension_DementiaAD
															ieu-b-5144	ebi-a-GCST90093378	Dementia with Lewy bodies in APOE e4+ carriers || id:ebi-a-GCST90093378	|| id:ieu-b-5144	Inverse variance weighted	204	0.168819	0.792515	0.831314	ieu-b-5144_vs_ebi-a-GCST90093378	Hypertension_DementiaAD
															ieu-b-5144	ebi-a-GCST90093378	Dementia with Lewy bodies in APOE e4+ carriers || id:ebi-a-GCST90093378	|| id:ieu-b-5144	Simple mode	204	0.785908	3.35253	0.814894	ieu-b-5144_vs_ebi-a-GCST90093378	Hypertension_DementiaAD
															ieu-b-5144	ebi-a-GCST90093378	Dementia with Lewy bodies in APOE e4+ carriers || id:ebi-a-GCST90093378	|| id:ieu-b-5144	Weighted mode	204	1.66132	2.8729	0.563721	ieu-b-5144_vs_ebi-a-GCST90093378	Hypertension_DementiaAD
															ieu-b-5144	ebi-a-GCST90027158	Alzheimer's disease || id:ebi-a-GCST90027158	|| id:ieu-b-5144	MR Egger	235	-0.176377	0.392399	0.653501	ieu-b-5144_vs_ebi-a-GCST90027158	Hypertension_DementiaAD
															ieu-b-5144	ebi-a-GCST90027158	Alzheimer's disease || id:ebi-a-GCST90027158	|| id:ieu-b-5144	Weighted median	235	-0.333084	0.139882	0.017257	ieu-b-5144_vs_ebi-a-GCST90027158	Hypertension_DementiaAD
															ieu-b-5144	ebi-a-GCST90027158	Alzheimer's disease || id:ebi-a-GCST90027158	|| id:ieu-b-5144	Inverse variance weighted	235	-0.501526	0.124055	5.28202e-05	ieu-b-5144_vs_ebi-a-GCST90027158	Hypertension_DementiaAD
															ieu-b-5144	ebi-a-GCST90027158	Alzheimer's disease || id:ebi-a-GCST90027158	|| id:ieu-b-5144	Simple mode	235	-0.0420869	0.407711	0.917871	ieu-b-5144_vs_ebi-a-GCST90027158	Hypertension_DementiaAD
															ieu-b-5144	ebi-a-GCST90027158	Alzheimer's disease || id:ebi-a-GCST90027158	|| id:ieu-b-5144	Weighted mode	235	-0.0420869	0.281784	0.881399	ieu-b-5144_vs_ebi-a-GCST90027158	Hypertension_DementiaAD
															ieu-b-5144	ebi-a-GCST90013971	Any parental history of Alzheimer's disease (SPA correction) || id:ebi-a-GCST90013971	|| id:ieu-b-5144	MR Egger	207	-0.558263	0.258549	0.0319952	ieu-b-5144_vs_ebi-a-GCST90013971	Hypertension_DementiaAD
															ieu-b-5144	ebi-a-GCST90013971	Any parental history of Alzheimer's disease (SPA correction) || id:ebi-a-GCST90013971	|| id:ieu-b-5144	Weighted median	207	-0.514585	0.115136	7.84544e-06	ieu-b-5144_vs_ebi-a-GCST90013971	Hypertension_DementiaAD
															ieu-b-5144	ebi-a-GCST90013971	Any parental history of Alzheimer's disease (SPA correction) || id:ebi-a-GCST90013971	|| id:ieu-b-5144	Inverse variance weighted	207	-0.575919	0.0823856	2.73852e-12	ieu-b-5144_vs_ebi-a-GCST90013971	Hypertension_DementiaAD
															ieu-b-5144	ebi-a-GCST90013971	Any parental history of Alzheimer's disease (SPA correction) || id:ebi-a-GCST90013971	|| id:ieu-b-5144	Simple mode	207	-0.658236	0.325645	0.0445395	ieu-b-5144_vs_ebi-a-GCST90013971	Hypertension_DementiaAD
															ieu-b-5144	ebi-a-GCST90013971	Any parental history of Alzheimer's disease (SPA correction) || id:ebi-a-GCST90013971	|| id:ieu-b-5144	Weighted mode	207	-0.551458	0.237952	0.0214577	ieu-b-5144_vs_ebi-a-GCST90013971	Hypertension_DementiaAD
															ieu-b-5144	ebi-a-GCST90013921	Any parental history of Alzheimer's disease (Firth correction) || id:ebi-a-GCST90013921	|| id:ieu-b-5144	MR Egger	207	-0.560445	0.258552	0.0313393	ieu-b-5144_vs_ebi-a-GCST90013921	Hypertension_DementiaAD
															ieu-b-5144	ebi-a-GCST90013921	Any parental history of Alzheimer's disease (Firth correction) || id:ebi-a-GCST90013921	|| id:ieu-b-5144	Weighted median	207	-0.51457	0.11613	9.3811e-06	ieu-b-5144_vs_ebi-a-GCST90013921	Hypertension_DementiaAD
															ieu-b-5144	ebi-a-GCST90013921	Any parental history of Alzheimer's disease (Firth correction) || id:ebi-a-GCST90013921	|| id:ieu-b-5144	Inverse variance weighted	207	-0.57601	0.082357	2.67039e-12	ieu-b-5144_vs_ebi-a-GCST90013921	Hypertension_DementiaAD
															ieu-b-5144	ebi-a-GCST90013921	Any parental history of Alzheimer's disease (Firth correction) || id:ebi-a-GCST90013921	|| id:ieu-b-5144	Simple mode	207	-0.65209	0.322883	0.0447221	ieu-b-5144_vs_ebi-a-GCST90013921	Hypertension_DementiaAD
															ieu-b-5144	ebi-a-GCST90013921	Any parental history of Alzheimer's disease (Firth correction) || id:ebi-a-GCST90013921	|| id:ieu-b-5144	Weighted mode	207	-0.566717	0.234599	0.0165779	ieu-b-5144_vs_ebi-a-GCST90013921	Hypertension_DementiaAD
															ieu-b-5144	ieu-b-5067	Alzheimer's disease || id:ieu-b-5067	|| id:ieu-b-5144	MR Egger	237	0.00180268	0.00305828	0.556131	ieu-b-5144_vs_ieu-b-5067	Hypertension_DementiaAD
															ieu-b-5144	ieu-b-5067	Alzheimer's disease || id:ieu-b-5067	|| id:ieu-b-5144	Weighted median	237	0.00191527	0.00149136	0.199057	ieu-b-5144_vs_ieu-b-5067	Hypertension_DementiaAD
															ieu-b-5144	ieu-b-5067	Alzheimer's disease || id:ieu-b-5067	|| id:ieu-b-5144	Inverse variance weighted	237	0.00153288	0.000965183	0.112246	ieu-b-5144_vs_ieu-b-5067	Hypertension_DementiaAD
															ieu-b-5144	ieu-b-5067	Alzheimer's disease || id:ieu-b-5067	|| id:ieu-b-5144	Simple mode	237	0.00267034	0.00427109	0.532436	ieu-b-5144_vs_ieu-b-5067	Hypertension_DementiaAD
															ieu-b-5144	ieu-b-5067	Alzheimer's disease || id:ieu-b-5067	|| id:ieu-b-5144	Weighted mode	237	0.00399482	0.00343635	0.246199	ieu-b-5144_vs_ieu-b-5067	Hypertension_DementiaAD
															ieu-b-5144	finn-b-VD_MX	Vascular dementia (mixed) || id:finn-b-VD_MX	|| id:ieu-b-5144	MR Egger	231	-2.98899	4.97835	0.548834	ieu-b-5144_vs_finn-b-VD_MX	Hypertension_DementiaAD
															ieu-b-5144	finn-b-VD_MX	Vascular dementia (mixed) || id:finn-b-VD_MX	|| id:ieu-b-5144	Weighted median	231	1.34856	2.31224	0.559741	ieu-b-5144_vs_finn-b-VD_MX	Hypertension_DementiaAD
															ieu-b-5144	finn-b-VD_MX	Vascular dementia (mixed) || id:finn-b-VD_MX	|| id:ieu-b-5144	Inverse variance weighted	231	0.881869	1.59588	0.580544	ieu-b-5144_vs_finn-b-VD_MX	Hypertension_DementiaAD
															ieu-b-5144	finn-b-VD_MX	Vascular dementia (mixed) || id:finn-b-VD_MX	|| id:ieu-b-5144	Simple mode	231	1.64345	7.14856	0.818374	ieu-b-5144_vs_finn-b-VD_MX	Hypertension_DementiaAD
															ieu-b-5144	finn-b-VD_MX	Vascular dementia (mixed) || id:finn-b-VD_MX	|| id:ieu-b-5144	Weighted mode	231	3.27738	6.00667	0.585853	ieu-b-5144_vs_finn-b-VD_MX	Hypertension_DementiaAD
															ieu-b-5144	finn-b-VD_MI	Vascular dementia (multiple infarctations) || id:finn-b-VD_MI	|| id:ieu-b-5144	MR Egger	231	3.58339	3.50816	0.308122	ieu-b-5144_vs_finn-b-VD_MI	Hypertension_DementiaAD
															ieu-b-5144	finn-b-VD_MI	Vascular dementia (multiple infarctations) || id:finn-b-VD_MI	|| id:ieu-b-5144	Weighted median	231	1.72331	1.64266	0.294135	ieu-b-5144_vs_finn-b-VD_MI	Hypertension_DementiaAD
															ieu-b-5144	finn-b-VD_MI	Vascular dementia (multiple infarctations) || id:finn-b-VD_MI	|| id:ieu-b-5144	Inverse variance weighted	231	1.53512	1.12487	0.172346	ieu-b-5144_vs_finn-b-VD_MI	Hypertension_DementiaAD
															ieu-b-5144	finn-b-VD_MI	Vascular dementia (multiple infarctations) || id:finn-b-VD_MI	|| id:ieu-b-5144	Simple mode	231	0.807947	5.41908	0.881611	ieu-b-5144_vs_finn-b-VD_MI	Hypertension_DementiaAD
															ieu-b-5144	finn-b-VD_MI	Vascular dementia (multiple infarctations) || id:finn-b-VD_MI	|| id:ieu-b-5144	Weighted mode	231	2.49104	3.80581	0.51342	ieu-b-5144_vs_finn-b-VD_MI	Hypertension_DementiaAD
															ieu-b-5144	finn-b-VD_SC	Vascular dementia (subcortical) || id:finn-b-VD_SC	|| id:ieu-b-5144	MR Egger	231	-0.786809	2.97433	0.791607	ieu-b-5144_vs_finn-b-VD_SC	Hypertension_DementiaAD
															ieu-b-5144	finn-b-VD_SC	Vascular dementia (subcortical) || id:finn-b-VD_SC	|| id:ieu-b-5144	Weighted median	231	-0.766367	1.40409	0.585197	ieu-b-5144_vs_finn-b-VD_SC	Hypertension_DementiaAD
															ieu-b-5144	finn-b-VD_SC	Vascular dementia (subcortical) || id:finn-b-VD_SC	|| id:ieu-b-5144	Inverse variance weighted	231	-0.540751	0.951888	0.569979	ieu-b-5144_vs_finn-b-VD_SC	Hypertension_DementiaAD
															ieu-b-5144	finn-b-VD_SC	Vascular dementia (subcortical) || id:finn-b-VD_SC	|| id:ieu-b-5144	Simple mode	231	-0.217543	4.02725	0.956968	ieu-b-5144_vs_finn-b-VD_SC	Hypertension_DementiaAD
															ieu-b-5144	finn-b-VD_SC	Vascular dementia (subcortical) || id:finn-b-VD_SC	|| id:ieu-b-5144	Weighted mode	231	-3.71898	3.6675	0.311631	ieu-b-5144_vs_finn-b-VD_SC	Hypertension_DementiaAD
															ieu-b-5144	finn-b-VD_U	Vascular dementia (undefined) || id:finn-b-VD_U	|| id:ieu-b-5144	MR Egger	231	-1.33967	2.3958	0.576588	ieu-b-5144_vs_finn-b-VD_U	Hypertension_DementiaAD
															ieu-b-5144	finn-b-VD_U	Vascular dementia (undefined) || id:finn-b-VD_U	|| id:ieu-b-5144	Weighted median	231	-0.119399	1.13349	0.916107	ieu-b-5144_vs_finn-b-VD_U	Hypertension_DementiaAD
															ieu-b-5144	finn-b-VD_U	Vascular dementia (undefined) || id:finn-b-VD_U	|| id:ieu-b-5144	Inverse variance weighted	231	0.263942	0.768703	0.731327	ieu-b-5144_vs_finn-b-VD_U	Hypertension_DementiaAD
															ieu-b-5144	finn-b-VD_U	Vascular dementia (undefined) || id:finn-b-VD_U	|| id:ieu-b-5144	Simple mode	231	-1.39405	3.48333	0.689376	ieu-b-5144_vs_finn-b-VD_U	Hypertension_DementiaAD
															ieu-b-5144	finn-b-VD_U	Vascular dementia (undefined) || id:finn-b-VD_U	|| id:ieu-b-5144	Weighted mode	231	-0.337477	3.08634	0.913024	ieu-b-5144_vs_finn-b-VD_U	Hypertension_DementiaAD
															ieu-b-5144	finn-b-PD_DEMENTIA	Dementia due to Parkinsons disease || id:finn-b-PD_DEMENTIA	|| id:ieu-b-5144	MR Egger	231	-2.49638	2.98955	0.404569	ieu-b-5144_vs_finn-b-PD_DEMENTIA	Hypertension_DementiaAD
															ieu-b-5144	finn-b-PD_DEMENTIA	Dementia due to Parkinsons disease || id:finn-b-PD_DEMENTIA	|| id:ieu-b-5144	Weighted median	231	-1.79719	1.35288	0.184042	ieu-b-5144_vs_finn-b-PD_DEMENTIA	Hypertension_DementiaAD
															ieu-b-5144	finn-b-PD_DEMENTIA	Dementia due to Parkinsons disease || id:finn-b-PD_DEMENTIA	|| id:ieu-b-5144	Inverse variance weighted	231	-0.000772324	0.959178	0.999358	ieu-b-5144_vs_finn-b-PD_DEMENTIA	Hypertension_DementiaAD
															ieu-b-5144	finn-b-PD_DEMENTIA	Dementia due to Parkinsons disease || id:finn-b-PD_DEMENTIA	|| id:ieu-b-5144	Simple mode	231	-4.52776	4.21292	0.283621	ieu-b-5144_vs_finn-b-PD_DEMENTIA	Hypertension_DementiaAD
															ieu-b-5144	finn-b-PD_DEMENTIA	Dementia due to Parkinsons disease || id:finn-b-PD_DEMENTIA	|| id:ieu-b-5144	Weighted mode	231	-4.80733	3.09599	0.121855	ieu-b-5144_vs_finn-b-PD_DEMENTIA	Hypertension_DementiaAD
															ieu-b-5144	finn-b-PD_DEMENTIA_EXMORE	Dementia due to Parkinsons disease (more controls excluded) || id:finn-b-PD_DEMENTIA_EXMORE	|| id:ieu-b-5144	MR Egger	231	-2.17763	3.05116	0.476137	ieu-b-5144_vs_finn-b-PD_DEMENTIA_EXMORE	Hypertension_DementiaAD
															ieu-b-5144	finn-b-PD_DEMENTIA_EXMORE	Dementia due to Parkinsons disease (more controls excluded) || id:finn-b-PD_DEMENTIA_EXMORE	|| id:ieu-b-5144	Weighted median	231	-1.34757	1.38196	0.329502	ieu-b-5144_vs_finn-b-PD_DEMENTIA_EXMORE	Hypertension_DementiaAD
															ieu-b-5144	finn-b-PD_DEMENTIA_EXMORE	Dementia due to Parkinsons disease (more controls excluded) || id:finn-b-PD_DEMENTIA_EXMORE	|| id:ieu-b-5144	Inverse variance weighted	231	0.419506	0.977855	0.667918	ieu-b-5144_vs_finn-b-PD_DEMENTIA_EXMORE	Hypertension_DementiaAD
															ieu-b-5144	finn-b-PD_DEMENTIA_EXMORE	Dementia due to Parkinsons disease (more controls excluded) || id:finn-b-PD_DEMENTIA_EXMORE	|| id:ieu-b-5144	Simple mode	231	-3.59298	4.23243	0.396811	ieu-b-5144_vs_finn-b-PD_DEMENTIA_EXMORE	Hypertension_DementiaAD
															ieu-b-5144	finn-b-PD_DEMENTIA_EXMORE	Dementia due to Parkinsons disease (more controls excluded) || id:finn-b-PD_DEMENTIA_EXMORE	|| id:ieu-b-5144	Weighted mode	231	-4.4713	3.23209	0.167882	ieu-b-5144_vs_finn-b-PD_DEMENTIA_EXMORE	Hypertension_DementiaAD
															ieu-b-5144	finn-b-I9_VASCDEM	Vascular dementia (I9_VASCDEM) || id:finn-b-I9_VASCDEM	|| id:ieu-b-5144	MR Egger	231	-0.590289	1.62496	0.716743	ieu-b-5144_vs_finn-b-I9_VASCDEM	Hypertension_DementiaAD
															ieu-b-5144	finn-b-I9_VASCDEM	Vascular dementia (I9_VASCDEM) || id:finn-b-I9_VASCDEM	|| id:ieu-b-5144	Weighted median	231	0.926931	0.821974	0.259451	ieu-b-5144_vs_finn-b-I9_VASCDEM	Hypertension_DementiaAD
															ieu-b-5144	finn-b-I9_VASCDEM	Vascular dementia (I9_VASCDEM) || id:finn-b-I9_VASCDEM	|| id:ieu-b-5144	Inverse variance weighted	231	0.249765	0.521439	0.631944	ieu-b-5144_vs_finn-b-I9_VASCDEM	Hypertension_DementiaAD
															ieu-b-5144	finn-b-I9_VASCDEM	Vascular dementia (I9_VASCDEM) || id:finn-b-I9_VASCDEM	|| id:ieu-b-5144	Simple mode	231	0.986113	2.3483	0.674932	ieu-b-5144_vs_finn-b-I9_VASCDEM	Hypertension_DementiaAD
															ieu-b-5144	finn-b-I9_VASCDEM	Vascular dementia (I9_VASCDEM) || id:finn-b-I9_VASCDEM	|| id:ieu-b-5144	Weighted mode	231	1.1056	1.98123	0.577362	ieu-b-5144_vs_finn-b-I9_VASCDEM	Hypertension_DementiaAD
															ieu-b-5144	finn-b-KRA_PSY_DEMENTIA	Any dementia || id:finn-b-KRA_PSY_DEMENTIA	|| id:ieu-b-5144	MR Egger	231	-0.322194	0.671098	0.631615	ieu-b-5144_vs_finn-b-KRA_PSY_DEMENTIA	Hypertension_DementiaAD
															ieu-b-5144	finn-b-KRA_PSY_DEMENTIA	Any dementia || id:finn-b-KRA_PSY_DEMENTIA	|| id:ieu-b-5144	Weighted median	231	-0.295907	0.32201	0.358127	ieu-b-5144_vs_finn-b-KRA_PSY_DEMENTIA	Hypertension_DementiaAD
															ieu-b-5144	finn-b-KRA_PSY_DEMENTIA	Any dementia || id:finn-b-KRA_PSY_DEMENTIA	|| id:ieu-b-5144	Inverse variance weighted	231	-0.0700452	0.215492	0.745145	ieu-b-5144_vs_finn-b-KRA_PSY_DEMENTIA	Hypertension_DementiaAD
															ieu-b-5144	finn-b-KRA_PSY_DEMENTIA	Any dementia || id:finn-b-KRA_PSY_DEMENTIA	|| id:ieu-b-5144	Simple mode	231	-0.706542	0.972967	0.468471	ieu-b-5144_vs_finn-b-KRA_PSY_DEMENTIA	Hypertension_DementiaAD
															ieu-b-5144	finn-b-KRA_PSY_DEMENTIA	Any dementia || id:finn-b-KRA_PSY_DEMENTIA	|| id:ieu-b-5144	Weighted mode	231	-0.550753	0.787202	0.484863	ieu-b-5144_vs_finn-b-KRA_PSY_DEMENTIA	Hypertension_DementiaAD
															ieu-b-5144	finn-b-KRA_PSY_DEMENTIA_EXMORE	Any dementia (more controls excluded) || id:finn-b-KRA_PSY_DEMENTIA_EXMORE	|| id:ieu-b-5144	MR Egger	231	-0.304974	0.683839	0.656038	ieu-b-5144_vs_finn-b-KRA_PSY_DEMENTIA_EXMORE	Hypertension_DementiaAD
															ieu-b-5144	finn-b-KRA_PSY_DEMENTIA_EXMORE	Any dementia (more controls excluded) || id:finn-b-KRA_PSY_DEMENTIA_EXMORE	|| id:ieu-b-5144	Weighted median	231	-0.179069	0.329158	0.586427	ieu-b-5144_vs_finn-b-KRA_PSY_DEMENTIA_EXMORE	Hypertension_DementiaAD
															ieu-b-5144	finn-b-KRA_PSY_DEMENTIA_EXMORE	Any dementia (more controls excluded) || id:finn-b-KRA_PSY_DEMENTIA_EXMORE	|| id:ieu-b-5144	Inverse variance weighted	231	-0.0733432	0.219579	0.738366	ieu-b-5144_vs_finn-b-KRA_PSY_DEMENTIA_EXMORE	Hypertension_DementiaAD
															ieu-b-5144	finn-b-KRA_PSY_DEMENTIA_EXMORE	Any dementia (more controls excluded) || id:finn-b-KRA_PSY_DEMENTIA_EXMORE	|| id:ieu-b-5144	Simple mode	231	0.413704	0.956511	0.665773	ieu-b-5144_vs_finn-b-KRA_PSY_DEMENTIA_EXMORE	Hypertension_DementiaAD
															ieu-b-5144	finn-b-KRA_PSY_DEMENTIA_EXMORE	Any dementia (more controls excluded) || id:finn-b-KRA_PSY_DEMENTIA_EXMORE	|| id:ieu-b-5144	Weighted mode	231	-0.186453	0.844556	0.825467	ieu-b-5144_vs_finn-b-KRA_PSY_DEMENTIA_EXMORE	Hypertension_DementiaAD
															ieu-b-5144	finn-b-G6_ALZHEIMER_EXMORE	Alzheimer disease (more controls excluded) || id:finn-b-G6_ALZHEIMER_EXMORE	|| id:ieu-b-5144	MR Egger	231	-0.189964	0.910141	0.834853	ieu-b-5144_vs_finn-b-G6_ALZHEIMER_EXMORE	Hypertension_DementiaAD
															ieu-b-5144	finn-b-G6_ALZHEIMER_EXMORE	Alzheimer disease (more controls excluded) || id:finn-b-G6_ALZHEIMER_EXMORE	|| id:ieu-b-5144	Weighted median	231	0.457382	0.462687	0.322892	ieu-b-5144_vs_finn-b-G6_ALZHEIMER_EXMORE	Hypertension_DementiaAD
															ieu-b-5144	finn-b-G6_ALZHEIMER_EXMORE	Alzheimer disease (more controls excluded) || id:finn-b-G6_ALZHEIMER_EXMORE	|| id:ieu-b-5144	Inverse variance weighted	231	0.321264	0.291671	0.270697	ieu-b-5144_vs_finn-b-G6_ALZHEIMER_EXMORE	Hypertension_DementiaAD
															ieu-b-5144	finn-b-G6_ALZHEIMER_EXMORE	Alzheimer disease (more controls excluded) || id:finn-b-G6_ALZHEIMER_EXMORE	|| id:ieu-b-5144	Simple mode	231	1.02793	1.30528	0.431793	ieu-b-5144_vs_finn-b-G6_ALZHEIMER_EXMORE	Hypertension_DementiaAD
															ieu-b-5144	finn-b-G6_ALZHEIMER_EXMORE	Alzheimer disease (more controls excluded) || id:finn-b-G6_ALZHEIMER_EXMORE	|| id:ieu-b-5144	Weighted mode	231	0.810014	0.964022	0.401645	ieu-b-5144_vs_finn-b-G6_ALZHEIMER_EXMORE	Hypertension_DementiaAD
															ieu-b-5144	finn-b-F5_VASCDEM	Vascular dementia (F5_VASCDEM) || id:finn-b-F5_VASCDEM	|| id:ieu-b-5144	MR Egger	231	-0.782614	1.59624	0.6244	ieu-b-5144_vs_finn-b-F5_VASCDEM	Hypertension_DementiaAD
															ieu-b-5144	finn-b-F5_VASCDEM	Vascular dementia (F5_VASCDEM) || id:finn-b-F5_VASCDEM	|| id:ieu-b-5144	Weighted median	231	0.657274	0.789838	0.405317	ieu-b-5144_vs_finn-b-F5_VASCDEM	Hypertension_DementiaAD
															ieu-b-5144	finn-b-F5_VASCDEM	Vascular dementia (F5_VASCDEM) || id:finn-b-F5_VASCDEM	|| id:ieu-b-5144	Inverse variance weighted	231	0.238957	0.512246	0.640866	ieu-b-5144_vs_finn-b-F5_VASCDEM	Hypertension_DementiaAD
															ieu-b-5144	finn-b-F5_VASCDEM	Vascular dementia (F5_VASCDEM) || id:finn-b-F5_VASCDEM	|| id:ieu-b-5144	Simple mode	231	0.531747	2.21878	0.81081	ieu-b-5144_vs_finn-b-F5_VASCDEM	Hypertension_DementiaAD
															ieu-b-5144	finn-b-F5_VASCDEM	Vascular dementia (F5_VASCDEM) || id:finn-b-F5_VASCDEM	|| id:ieu-b-5144	Weighted mode	231	0.896789	1.8068	0.620128	ieu-b-5144_vs_finn-b-F5_VASCDEM	Hypertension_DementiaAD
															ieu-b-5144	finn-b-G6_AD_WIDE_EXMORE	"Alzheimer<c3><95>s disease, wide definition" (more controls excluded) || id:finn-b-G6_AD_WIDE_EXMORE	|| id:ieu-b-5144	MR Egger	231	0.898835	0.760351	0.238379	ieu-b-5144_vs_finn-b-G6_AD_WIDE_EXMORE	Hypertension_DementiaAD
															ieu-b-5144	finn-b-G6_AD_WIDE_EXMORE	"Alzheimer<c3><95>s disease, wide definition" (more controls excluded) || id:finn-b-G6_AD_WIDE_EXMORE	|| id:ieu-b-5144	Weighted median	231	0.454485	0.371836	0.221604	ieu-b-5144_vs_finn-b-G6_AD_WIDE_EXMORE	Hypertension_DementiaAD
															ieu-b-5144	finn-b-G6_AD_WIDE_EXMORE	"Alzheimer<c3><95>s disease, wide definition" (more controls excluded) || id:finn-b-G6_AD_WIDE_EXMORE	|| id:ieu-b-5144	Inverse variance weighted	231	0.376635	0.243815	0.122406	ieu-b-5144_vs_finn-b-G6_AD_WIDE_EXMORE	Hypertension_DementiaAD
															ieu-b-5144	finn-b-G6_AD_WIDE_EXMORE	"Alzheimer<c3><95>s disease, wide definition" (more controls excluded) || id:finn-b-G6_AD_WIDE_EXMORE	|| id:ieu-b-5144	Simple mode	231	0.989416	1.02606	0.335915	ieu-b-5144_vs_finn-b-G6_AD_WIDE_EXMORE	Hypertension_DementiaAD
															ieu-b-5144	finn-b-G6_AD_WIDE_EXMORE	"Alzheimer<c3><95>s disease, wide definition" (more controls excluded) || id:finn-b-G6_AD_WIDE_EXMORE	|| id:ieu-b-5144	Weighted mode	231	0.863764	0.772505	0.264676	ieu-b-5144_vs_finn-b-G6_AD_WIDE_EXMORE	Hypertension_DementiaAD
															ieu-b-5144	finn-b-G6_AD_WIDE	Alzheimer<c3><95>s disease, wide definition || id:finn-b-G6_AD_WIDE	|| id:ieu-b-5144	MR Egger	231	0.61017	0.707357	0.389257	ieu-b-5144_vs_finn-b-G6_AD_WIDE	Hypertension_DementiaAD
															ieu-b-5144	finn-b-G6_AD_WIDE	Alzheimer<c3><95>s disease, wide definition || id:finn-b-G6_AD_WIDE	|| id:ieu-b-5144	Weighted median	231	0.1817	0.332331	0.584555	ieu-b-5144_vs_finn-b-G6_AD_WIDE	Hypertension_DementiaAD
															ieu-b-5144	finn-b-G6_AD_WIDE	Alzheimer<c3><95>s disease, wide definition || id:finn-b-G6_AD_WIDE	|| id:ieu-b-5144	Inverse variance weighted	231	-0.0107135	0.227063	0.962368	ieu-b-5144_vs_finn-b-G6_AD_WIDE	Hypertension_DementiaAD
															ieu-b-5144	finn-b-G6_AD_WIDE	Alzheimer<c3><95>s disease, wide definition || id:finn-b-G6_AD_WIDE	|| id:ieu-b-5144	Simple mode	231	0.0344995	1.00344	0.972603	ieu-b-5144_vs_finn-b-G6_AD_WIDE	Hypertension_DementiaAD
															ieu-b-5144	finn-b-G6_AD_WIDE	Alzheimer<c3><95>s disease, wide definition || id:finn-b-G6_AD_WIDE	|| id:ieu-b-5144	Weighted mode	231	0.307223	0.791166	0.698141	ieu-b-5144_vs_finn-b-G6_AD_WIDE	Hypertension_DementiaAD
															ieu-b-5144	finn-b-G6_ALZHEIMER_INCLAVO	Alzheimer disease, including avohilmo || id:finn-b-G6_ALZHEIMER_INCLAVO	|| id:ieu-b-5144	MR Egger	231	-0.446996	0.822222	0.587215	ieu-b-5144_vs_finn-b-G6_ALZHEIMER_INCLAVO	Hypertension_DementiaAD
															ieu-b-5144	finn-b-G6_ALZHEIMER_INCLAVO	Alzheimer disease, including avohilmo || id:finn-b-G6_ALZHEIMER_INCLAVO	|| id:ieu-b-5144	Weighted median	231	-0.15624	0.372269	0.674706	ieu-b-5144_vs_finn-b-G6_ALZHEIMER_INCLAVO	Hypertension_DementiaAD
															ieu-b-5144	finn-b-G6_ALZHEIMER_INCLAVO	Alzheimer disease, including avohilmo || id:finn-b-G6_ALZHEIMER_INCLAVO	|| id:ieu-b-5144	Inverse variance weighted	231	-0.155458	0.263553	0.555288	ieu-b-5144_vs_finn-b-G6_ALZHEIMER_INCLAVO	Hypertension_DementiaAD
															ieu-b-5144	finn-b-G6_ALZHEIMER_INCLAVO	Alzheimer disease, including avohilmo || id:finn-b-G6_ALZHEIMER_INCLAVO	|| id:ieu-b-5144	Simple mode	231	0.0354041	1.1701	0.975888	ieu-b-5144_vs_finn-b-G6_ALZHEIMER_INCLAVO	Hypertension_DementiaAD
															ieu-b-5144	finn-b-G6_ALZHEIMER_INCLAVO	Alzheimer disease, including avohilmo || id:finn-b-G6_ALZHEIMER_INCLAVO	|| id:ieu-b-5144	Weighted mode	231	0.0354041	0.889647	0.968291	ieu-b-5144_vs_finn-b-G6_ALZHEIMER_INCLAVO	Hypertension_DementiaAD
															ieu-b-5144	finn-b-G6_ALZHEIMER	Alzheimer disease || id:finn-b-G6_ALZHEIMER	|| id:ieu-b-5144	MR Egger	231	-0.340591	0.864167	0.693855	ieu-b-5144_vs_finn-b-G6_ALZHEIMER	Hypertension_DementiaAD
															ieu-b-5144	finn-b-G6_ALZHEIMER	Alzheimer disease || id:finn-b-G6_ALZHEIMER	|| id:ieu-b-5144	Weighted median	231	0.124315	0.408708	0.761001	ieu-b-5144_vs_finn-b-G6_ALZHEIMER	Hypertension_DementiaAD
															ieu-b-5144	finn-b-G6_ALZHEIMER	Alzheimer disease || id:finn-b-G6_ALZHEIMER	|| id:ieu-b-5144	Inverse variance weighted	231	-0.173733	0.276916	0.530406	ieu-b-5144_vs_finn-b-G6_ALZHEIMER	Hypertension_DementiaAD
															ieu-b-5144	finn-b-G6_ALZHEIMER	Alzheimer disease || id:finn-b-G6_ALZHEIMER	|| id:ieu-b-5144	Simple mode	231	0.64669	1.2891	0.616386	ieu-b-5144_vs_finn-b-G6_ALZHEIMER	Hypertension_DementiaAD
															ieu-b-5144	finn-b-G6_ALZHEIMER	Alzheimer disease || id:finn-b-G6_ALZHEIMER	|| id:ieu-b-5144	Weighted mode	231	0.495004	0.942963	0.600127	ieu-b-5144_vs_finn-b-G6_ALZHEIMER	Hypertension_DementiaAD
															ieu-b-5144	finn-b-F5_Dementia_U_EXMORE	Undefined dementia (more controls excluded) || id:finn-b-F5_Dementia_U_EXMORE	|| id:ieu-b-5144	MR Egger	231	0.822559	1.29834	0.527009	ieu-b-5144_vs_finn-b-F5_Dementia_U_EXMORE	Hypertension_DementiaAD
															ieu-b-5144	finn-b-F5_Dementia_U_EXMORE	Undefined dementia (more controls excluded) || id:finn-b-F5_Dementia_U_EXMORE	|| id:ieu-b-5144	Weighted median	231	0.32404	0.630712	0.607414	ieu-b-5144_vs_finn-b-F5_Dementia_U_EXMORE	Hypertension_DementiaAD
															ieu-b-5144	finn-b-F5_Dementia_U_EXMORE	Undefined dementia (more controls excluded) || id:finn-b-F5_Dementia_U_EXMORE	|| id:ieu-b-5144	Inverse variance weighted	231	0.333908	0.415521	0.421635	ieu-b-5144_vs_finn-b-F5_Dementia_U_EXMORE	Hypertension_DementiaAD
															ieu-b-5144	finn-b-F5_Dementia_U_EXMORE	Undefined dementia (more controls excluded) || id:finn-b-F5_Dementia_U_EXMORE	|| id:ieu-b-5144	Simple mode	231	-0.639793	1.83245	0.727299	ieu-b-5144_vs_finn-b-F5_Dementia_U_EXMORE	Hypertension_DementiaAD
															ieu-b-5144	finn-b-F5_Dementia_U_EXMORE	Undefined dementia (more controls excluded) || id:finn-b-F5_Dementia_U_EXMORE	|| id:ieu-b-5144	Weighted mode	231	0.262374	1.53499	0.86443	ieu-b-5144_vs_finn-b-F5_Dementia_U_EXMORE	Hypertension_DementiaAD
															ieu-b-5144	finn-b-F5_DEMENTIA	Dementia || id:finn-b-F5_DEMENTIA	|| id:ieu-b-5144	MR Egger	231	0.198363	0.620448	0.74948	ieu-b-5144_vs_finn-b-F5_DEMENTIA	Hypertension_DementiaAD
															ieu-b-5144	finn-b-F5_DEMENTIA	Dementia || id:finn-b-F5_DEMENTIA	|| id:ieu-b-5144	Weighted median	231	-0.0202072	0.295583	0.945496	ieu-b-5144_vs_finn-b-F5_DEMENTIA	Hypertension_DementiaAD
															ieu-b-5144	finn-b-F5_DEMENTIA	Dementia || id:finn-b-F5_DEMENTIA	|| id:ieu-b-5144	Inverse variance weighted	231	-0.124275	0.199207	0.532726	ieu-b-5144_vs_finn-b-F5_DEMENTIA	Hypertension_DementiaAD
															ieu-b-5144	finn-b-F5_DEMENTIA	Dementia || id:finn-b-F5_DEMENTIA	|| id:ieu-b-5144	Simple mode	231	-0.0769409	0.848823	0.927854	ieu-b-5144_vs_finn-b-F5_DEMENTIA	Hypertension_DementiaAD
															ieu-b-5144	finn-b-F5_DEMENTIA	Dementia || id:finn-b-F5_DEMENTIA	|| id:ieu-b-5144	Weighted mode	231	0.278781	0.680063	0.682236	ieu-b-5144_vs_finn-b-F5_DEMENTIA	Hypertension_DementiaAD
															ieu-b-5144	finn-b-F5_Dementia_U	Undefined dementia || id:finn-b-F5_Dementia_U	|| id:ieu-b-5144	MR Egger	231	0.769064	1.24922	0.538747	ieu-b-5144_vs_finn-b-F5_Dementia_U	Hypertension_DementiaAD
															ieu-b-5144	finn-b-F5_Dementia_U	Undefined dementia || id:finn-b-F5_Dementia_U	|| id:ieu-b-5144	Weighted median	231	-0.0960288	0.587274	0.870112	ieu-b-5144_vs_finn-b-F5_Dementia_U	Hypertension_DementiaAD
															ieu-b-5144	finn-b-F5_Dementia_U	Undefined dementia || id:finn-b-F5_Dementia_U	|| id:ieu-b-5144	Inverse variance weighted	231	-0.0948416	0.400358	0.812741	ieu-b-5144_vs_finn-b-F5_Dementia_U	Hypertension_DementiaAD
															ieu-b-5144	finn-b-F5_Dementia_U	Undefined dementia || id:finn-b-F5_Dementia_U	|| id:ieu-b-5144	Simple mode	231	-2.82896	1.86227	0.130113	ieu-b-5144_vs_finn-b-F5_Dementia_U	Hypertension_DementiaAD
															ieu-b-5144	finn-b-F5_Dementia_U	Undefined dementia || id:finn-b-F5_Dementia_U	|| id:ieu-b-5144	Weighted mode	231	0.564851	1.48184	0.703419	ieu-b-5144_vs_finn-b-F5_Dementia_U	Hypertension_DementiaAD
															ieu-b-5144	finn-b-F5_ALZHDEMENT	Dementia in Alzheimer disease || id:finn-b-F5_ALZHDEMENT	|| id:ieu-b-5144	MR Egger	231	-0.308202	1.06611	0.772774	ieu-b-5144_vs_finn-b-F5_ALZHDEMENT	Hypertension_DementiaAD
															ieu-b-5144	finn-b-F5_ALZHDEMENT	Dementia in Alzheimer disease || id:finn-b-F5_ALZHDEMENT	|| id:ieu-b-5144	Weighted median	231	-0.49847	0.511733	0.330016	ieu-b-5144_vs_finn-b-F5_ALZHDEMENT	Hypertension_DementiaAD
															ieu-b-5144	finn-b-F5_ALZHDEMENT	Dementia in Alzheimer disease || id:finn-b-F5_ALZHDEMENT	|| id:ieu-b-5144	Inverse variance weighted	231	-0.106238	0.342368	0.75633	ieu-b-5144_vs_finn-b-F5_ALZHDEMENT	Hypertension_DementiaAD
															ieu-b-5144	finn-b-F5_ALZHDEMENT	Dementia in Alzheimer disease || id:finn-b-F5_ALZHDEMENT	|| id:ieu-b-5144	Simple mode	231	-0.86385	1.599	0.589553	ieu-b-5144_vs_finn-b-F5_ALZHDEMENT	Hypertension_DementiaAD
															ieu-b-5144	finn-b-F5_ALZHDEMENT	Dementia in Alzheimer disease || id:finn-b-F5_ALZHDEMENT	|| id:ieu-b-5144	Weighted mode	231	-1.44993	1.50758	0.33718	ieu-b-5144_vs_finn-b-F5_ALZHDEMENT	Hypertension_DementiaAD
															ieu-b-5144	finn-b-F5_DEMNAS	Unspecified dementia || id:finn-b-F5_DEMNAS	|| id:ieu-b-5144	MR Egger	231	0.73259	1.24188	0.555838	ieu-b-5144_vs_finn-b-F5_DEMNAS	Hypertension_DementiaAD
															ieu-b-5144	finn-b-F5_DEMNAS	Unspecified dementia || id:finn-b-F5_DEMNAS	|| id:ieu-b-5144	Weighted median	231	-0.0434602	0.602273	0.942474	ieu-b-5144_vs_finn-b-F5_DEMNAS	Hypertension_DementiaAD
															ieu-b-5144	finn-b-F5_DEMNAS	Unspecified dementia || id:finn-b-F5_DEMNAS	|| id:ieu-b-5144	Inverse variance weighted	231	-0.0466538	0.397971	0.906678	ieu-b-5144_vs_finn-b-F5_DEMNAS	Hypertension_DementiaAD
															ieu-b-5144	finn-b-F5_DEMNAS	Unspecified dementia || id:finn-b-F5_DEMNAS	|| id:ieu-b-5144	Simple mode	231	-0.345954	1.83398	0.850545	ieu-b-5144_vs_finn-b-F5_DEMNAS	Hypertension_DementiaAD
															ieu-b-5144	finn-b-F5_DEMNAS	Unspecified dementia || id:finn-b-F5_DEMNAS	|| id:ieu-b-5144	Weighted mode	231	0.906005	1.49528	0.545173	ieu-b-5144_vs_finn-b-F5_DEMNAS	Hypertension_DementiaAD
															ieu-b-5144	finn-b-F5_DEMENTIA_INCLAVO	Dementia, including avohilmo || id:finn-b-F5_DEMENTIA_INCLAVO	|| id:ieu-b-5144	MR Egger	231	0.2068	0.616733	0.737694	ieu-b-5144_vs_finn-b-F5_DEMENTIA_INCLAVO	Hypertension_DementiaAD
															ieu-b-5144	finn-b-F5_DEMENTIA_INCLAVO	Dementia, including avohilmo || id:finn-b-F5_DEMENTIA_INCLAVO	|| id:ieu-b-5144	Weighted median	231	-0.0776779	0.307514	0.800578	ieu-b-5144_vs_finn-b-F5_DEMENTIA_INCLAVO	Hypertension_DementiaAD
															ieu-b-5144	finn-b-F5_DEMENTIA_INCLAVO	Dementia, including avohilmo || id:finn-b-F5_DEMENTIA_INCLAVO	|| id:ieu-b-5144	Inverse variance weighted	231	-0.151465	0.198012	0.444315	ieu-b-5144_vs_finn-b-F5_DEMENTIA_INCLAVO	Hypertension_DementiaAD
															ieu-b-5144	finn-b-F5_DEMENTIA_INCLAVO	Dementia, including avohilmo || id:finn-b-F5_DEMENTIA_INCLAVO	|| id:ieu-b-5144	Simple mode	231	-0.319684	0.862176	0.711137	ieu-b-5144_vs_finn-b-F5_DEMENTIA_INCLAVO	Hypertension_DementiaAD
															ieu-b-5144	finn-b-F5_DEMENTIA_INCLAVO	Dementia, including avohilmo || id:finn-b-F5_DEMENTIA_INCLAVO	|| id:ieu-b-5144	Weighted mode	231	0.110648	0.685947	0.871993	ieu-b-5144_vs_finn-b-F5_DEMENTIA_INCLAVO	Hypertension_DementiaAD
															ieu-b-5144	finn-b-F5_DEMINOTH	Dementia in other diseases classified elsewhere || id:finn-b-F5_DEMINOTH	|| id:ieu-b-5144	MR Egger	231	-2.25195	1.98	0.256581	ieu-b-5144_vs_finn-b-F5_DEMINOTH	Hypertension_DementiaAD
															ieu-b-5144	finn-b-F5_DEMINOTH	Dementia in other diseases classified elsewhere || id:finn-b-F5_DEMINOTH	|| id:ieu-b-5144	Weighted median	231	-0.852023	0.97576	0.38256	ieu-b-5144_vs_finn-b-F5_DEMINOTH	Hypertension_DementiaAD
															ieu-b-5144	finn-b-F5_DEMINOTH	Dementia in other diseases classified elsewhere || id:finn-b-F5_DEMINOTH	|| id:ieu-b-5144	Inverse variance weighted	231	-0.80748	0.635061	0.203551	ieu-b-5144_vs_finn-b-F5_DEMINOTH	Hypertension_DementiaAD
															ieu-b-5144	finn-b-F5_DEMINOTH	Dementia in other diseases classified elsewhere || id:finn-b-F5_DEMINOTH	|| id:ieu-b-5144	Simple mode	231	-3.66302	2.82699	0.196366	ieu-b-5144_vs_finn-b-F5_DEMINOTH	Hypertension_DementiaAD
															ieu-b-5144	finn-b-F5_DEMINOTH	Dementia in other diseases classified elsewhere || id:finn-b-F5_DEMINOTH	|| id:ieu-b-5144	Weighted mode	231	-2.06198	2.2188	0.353697	ieu-b-5144_vs_finn-b-F5_DEMINOTH	Hypertension_DementiaAD
															ieu-b-5144	finn-b-AD_LO	Alzheimer<c3><95>s disease (Late onset) || id:finn-b-AD_LO	|| id:ieu-b-5144	MR Egger	231	-0.445854	0.972539	0.647069	ieu-b-5144_vs_finn-b-AD_LO	Hypertension_DementiaAD
															ieu-b-5144	finn-b-AD_LO	Alzheimer<c3><95>s disease (Late onset) || id:finn-b-AD_LO	|| id:ieu-b-5144	Weighted median	231	-0.716216	0.478019	0.134055	ieu-b-5144_vs_finn-b-AD_LO	Hypertension_DementiaAD
															ieu-b-5144	finn-b-AD_LO	Alzheimer<c3><95>s disease (Late onset) || id:finn-b-AD_LO	|| id:ieu-b-5144	Inverse variance weighted	231	-0.768323	0.312253	0.0138713	ieu-b-5144_vs_finn-b-AD_LO	Hypertension_DementiaAD
															ieu-b-5144	finn-b-AD_LO	Alzheimer<c3><95>s disease (Late onset) || id:finn-b-AD_LO	|| id:ieu-b-5144	Simple mode	231	-0.477727	1.41802	0.736501	ieu-b-5144_vs_finn-b-AD_LO	Hypertension_DementiaAD
															ieu-b-5144	finn-b-AD_LO	Alzheimer<c3><95>s disease (Late onset) || id:finn-b-AD_LO	|| id:ieu-b-5144	Weighted mode	231	-0.477727	1.08629	0.660511	ieu-b-5144_vs_finn-b-AD_LO	Hypertension_DementiaAD
															ieu-b-5144	finn-b-AD_AM_EXMORE	Alzheimer<c3><95>s disease (Atypical or mixed) (more controls excluded) || id:finn-b-AD_AM_EXMORE	|| id:ieu-b-5144	MR Egger	231	-0.622533	1.76279	0.724299	ieu-b-5144_vs_finn-b-AD_AM_EXMORE	Hypertension_DementiaAD
															ieu-b-5144	finn-b-AD_AM_EXMORE	Alzheimer<c3><95>s disease (Atypical or mixed) (more controls excluded) || id:finn-b-AD_AM_EXMORE	|| id:ieu-b-5144	Weighted median	231	0.873144	0.866666	0.313707	ieu-b-5144_vs_finn-b-AD_AM_EXMORE	Hypertension_DementiaAD
															ieu-b-5144	finn-b-AD_AM_EXMORE	Alzheimer<c3><95>s disease (Atypical or mixed) (more controls excluded) || id:finn-b-AD_AM_EXMORE	|| id:ieu-b-5144	Inverse variance weighted	231	0.746927	0.565332	0.186429	ieu-b-5144_vs_finn-b-AD_AM_EXMORE	Hypertension_DementiaAD
															ieu-b-5144	finn-b-AD_AM_EXMORE	Alzheimer<c3><95>s disease (Atypical or mixed) (more controls excluded) || id:finn-b-AD_AM_EXMORE	|| id:ieu-b-5144	Simple mode	231	0.220344	2.46929	0.928974	ieu-b-5144_vs_finn-b-AD_AM_EXMORE	Hypertension_DementiaAD
															ieu-b-5144	finn-b-AD_AM_EXMORE	Alzheimer<c3><95>s disease (Atypical or mixed) (more controls excluded) || id:finn-b-AD_AM_EXMORE	|| id:ieu-b-5144	Weighted mode	231	0.38358	2.18534	0.860822	ieu-b-5144_vs_finn-b-AD_AM_EXMORE	Hypertension_DementiaAD
															ieu-b-5144	finn-b-AD_LO_EXMORE	Alzheimer<c3><95>s disease (Late onset) (more controls excluded) || id:finn-b-AD_LO_EXMORE	|| id:ieu-b-5144	MR Egger	231	-0.307992	1.04618	0.768721	ieu-b-5144_vs_finn-b-AD_LO_EXMORE	Hypertension_DementiaAD
															ieu-b-5144	finn-b-AD_LO_EXMORE	Alzheimer<c3><95>s disease (Late onset) (more controls excluded) || id:finn-b-AD_LO_EXMORE	|| id:ieu-b-5144	Weighted median	231	-0.559573	0.540222	0.300286	ieu-b-5144_vs_finn-b-AD_LO_EXMORE	Hypertension_DementiaAD
															ieu-b-5144	finn-b-AD_LO_EXMORE	Alzheimer<c3><95>s disease (Late onset) (more controls excluded) || id:finn-b-AD_LO_EXMORE	|| id:ieu-b-5144	Inverse variance weighted	231	-0.265016	0.335566	0.429669	ieu-b-5144_vs_finn-b-AD_LO_EXMORE	Hypertension_DementiaAD
															ieu-b-5144	finn-b-AD_LO_EXMORE	Alzheimer<c3><95>s disease (Late onset) (more controls excluded) || id:finn-b-AD_LO_EXMORE	|| id:ieu-b-5144	Simple mode	231	-0.0939942	1.39949	0.94651	ieu-b-5144_vs_finn-b-AD_LO_EXMORE	Hypertension_DementiaAD
															ieu-b-5144	finn-b-AD_LO_EXMORE	Alzheimer<c3><95>s disease (Late onset) (more controls excluded) || id:finn-b-AD_LO_EXMORE	|| id:ieu-b-5144	Weighted mode	231	-0.0939942	1.1027	0.932145	ieu-b-5144_vs_finn-b-AD_LO_EXMORE	Hypertension_DementiaAD
															ieu-b-5144	finn-b-AD_AM	Alzheimer<c3><95>s disease (Atypical or mixed) || id:finn-b-AD_AM	|| id:ieu-b-5144	MR Egger	231	-0.931336	1.73583	0.592109	ieu-b-5144_vs_finn-b-AD_AM	Hypertension_DementiaAD
															ieu-b-5144	finn-b-AD_AM	Alzheimer<c3><95>s disease (Atypical or mixed) || id:finn-b-AD_AM	|| id:ieu-b-5144	Weighted median	231	0.488337	0.851336	0.56623	ieu-b-5144_vs_finn-b-AD_AM	Hypertension_DementiaAD
															ieu-b-5144	finn-b-AD_AM	Alzheimer<c3><95>s disease (Atypical or mixed) || id:finn-b-AD_AM	|| id:ieu-b-5144	Inverse variance weighted	231	0.202149	0.556979	0.716651	ieu-b-5144_vs_finn-b-AD_AM	Hypertension_DementiaAD
															ieu-b-5144	finn-b-AD_AM	Alzheimer<c3><95>s disease (Atypical or mixed) || id:finn-b-AD_AM	|| id:ieu-b-5144	Simple mode	231	1.42956	2.62592	0.586692	ieu-b-5144_vs_finn-b-AD_AM	Hypertension_DementiaAD
															ieu-b-5144	finn-b-AD_AM	Alzheimer<c3><95>s disease (Atypical or mixed) || id:finn-b-AD_AM	|| id:ieu-b-5144	Weighted mode	231	1.42956	2.0765	0.491865	ieu-b-5144_vs_finn-b-AD_AM	Hypertension_DementiaAD
															ieu-b-5144	finn-b-AD_EO_EXMORE	Alzheimer<c3><95>s disease (Early onset) (more controls excluded) || id:finn-b-AD_EO_EXMORE	|| id:ieu-b-5144	MR Egger	231	0.745876	1.94357	0.701508	ieu-b-5144_vs_finn-b-AD_EO_EXMORE	Hypertension_DementiaAD
															ieu-b-5144	finn-b-AD_EO_EXMORE	Alzheimer<c3><95>s disease (Early onset) (more controls excluded) || id:finn-b-AD_EO_EXMORE	|| id:ieu-b-5144	Weighted median	231	1.40353	0.971463	0.148524	ieu-b-5144_vs_finn-b-AD_EO_EXMORE	Hypertension_DementiaAD
															ieu-b-5144	finn-b-AD_EO_EXMORE	Alzheimer<c3><95>s disease (Early onset) (more controls excluded) || id:finn-b-AD_EO_EXMORE	|| id:ieu-b-5144	Inverse variance weighted	231	1.11397	0.623464	0.0739777	ieu-b-5144_vs_finn-b-AD_EO_EXMORE	Hypertension_DementiaAD
															ieu-b-5144	finn-b-AD_EO_EXMORE	Alzheimer<c3><95>s disease (Early onset) (more controls excluded) || id:finn-b-AD_EO_EXMORE	|| id:ieu-b-5144	Simple mode	231	4.58069	2.5217	0.0705943	ieu-b-5144_vs_finn-b-AD_EO_EXMORE	Hypertension_DementiaAD
															ieu-b-5144	finn-b-AD_EO_EXMORE	Alzheimer<c3><95>s disease (Early onset) (more controls excluded) || id:finn-b-AD_EO_EXMORE	|| id:ieu-b-5144	Weighted mode	231	4.28917	2.35574	0.0699467	ieu-b-5144_vs_finn-b-AD_EO_EXMORE	Hypertension_DementiaAD
															ieu-b-5144	finn-b-AD_U_EXMORE	Alzheimer<c3><95>s disease (undefined) (more controls excluded) || id:finn-b-AD_U_EXMORE	|| id:ieu-b-5144	MR Egger	231	-7.09389	4.08331	0.0836806	ieu-b-5144_vs_finn-b-AD_U_EXMORE	Hypertension_DementiaAD
															ieu-b-5144	finn-b-AD_U_EXMORE	Alzheimer<c3><95>s disease (undefined) (more controls excluded) || id:finn-b-AD_U_EXMORE	|| id:ieu-b-5144	Weighted median	231	0.102443	1.87875	0.956515	ieu-b-5144_vs_finn-b-AD_U_EXMORE	Hypertension_DementiaAD
															ieu-b-5144	finn-b-AD_U_EXMORE	Alzheimer<c3><95>s disease (undefined) (more controls excluded) || id:finn-b-AD_U_EXMORE	|| id:ieu-b-5144	Inverse variance weighted	231	0.383136	1.3161	0.770964	ieu-b-5144_vs_finn-b-AD_U_EXMORE	Hypertension_DementiaAD
															ieu-b-5144	finn-b-AD_U_EXMORE	Alzheimer<c3><95>s disease (undefined) (more controls excluded) || id:finn-b-AD_U_EXMORE	|| id:ieu-b-5144	Simple mode	231	1.84768	6.34032	0.770995	ieu-b-5144_vs_finn-b-AD_U_EXMORE	Hypertension_DementiaAD
															ieu-b-5144	finn-b-AD_U_EXMORE	Alzheimer<c3><95>s disease (undefined) (more controls excluded) || id:finn-b-AD_U_EXMORE	|| id:ieu-b-5144	Weighted mode	231	-1.26728	4.6427	0.785128	ieu-b-5144_vs_finn-b-AD_U_EXMORE	Hypertension_DementiaAD
															ieu-b-5144	finn-b-AD_EO	Alzheimer<c3><95>s disease (Early onset) || id:finn-b-AD_EO	|| id:ieu-b-5144	MR Egger	231	0.499735	1.91646	0.794512	ieu-b-5144_vs_finn-b-AD_EO	Hypertension_DementiaAD
															ieu-b-5144	finn-b-AD_EO	Alzheimer<c3><95>s disease (Early onset) || id:finn-b-AD_EO	|| id:ieu-b-5144	Weighted median	231	1.35003	0.972824	0.165215	ieu-b-5144_vs_finn-b-AD_EO	Hypertension_DementiaAD
															ieu-b-5144	finn-b-AD_EO	Alzheimer<c3><95>s disease (Early onset) || id:finn-b-AD_EO	|| id:ieu-b-5144	Inverse variance weighted	231	0.655141	0.615335	0.287016	ieu-b-5144_vs_finn-b-AD_EO	Hypertension_DementiaAD
															ieu-b-5144	finn-b-AD_EO	Alzheimer<c3><95>s disease (Early onset) || id:finn-b-AD_EO	|| id:ieu-b-5144	Simple mode	231	3.27043	2.64267	0.217146	ieu-b-5144_vs_finn-b-AD_EO	Hypertension_DementiaAD
															ieu-b-5144	finn-b-AD_EO	Alzheimer<c3><95>s disease (Early onset) || id:finn-b-AD_EO	|| id:ieu-b-5144	Weighted mode	231	2.98337	2.32123	0.199997	ieu-b-5144_vs_finn-b-AD_EO	Hypertension_DementiaAD
															ieu-b-5144	finn-b-AD_U	Alzheimer<c3><95>s disease (undefined) || id:finn-b-AD_U	|| id:ieu-b-5144	MR Egger	231	-7.17366	4.03326	0.0766279	ieu-b-5144_vs_finn-b-AD_U	Hypertension_DementiaAD
															ieu-b-5144	finn-b-AD_U	Alzheimer<c3><95>s disease (undefined) || id:finn-b-AD_U	|| id:ieu-b-5144	Weighted median	231	-0.374207	1.91684	0.845221	ieu-b-5144_vs_finn-b-AD_U	Hypertension_DementiaAD
															ieu-b-5144	finn-b-AD_U	Alzheimer<c3><95>s disease (undefined) || id:finn-b-AD_U	|| id:ieu-b-5144	Inverse variance weighted	231	-0.334974	1.30156	0.796898	ieu-b-5144_vs_finn-b-AD_U	Hypertension_DementiaAD
															ieu-b-5144	finn-b-AD_U	Alzheimer<c3><95>s disease (undefined) || id:finn-b-AD_U	|| id:ieu-b-5144	Simple mode	231	0.121288	6.05792	0.984044	ieu-b-5144_vs_finn-b-AD_U	Hypertension_DementiaAD
															ieu-b-5144	finn-b-AD_U	Alzheimer<c3><95>s disease (undefined) || id:finn-b-AD_U	|| id:ieu-b-5144	Weighted mode	231	-1.94663	4.47671	0.664089	ieu-b-5144_vs_finn-b-AD_U	Hypertension_DementiaAD
															ieu-b-5144	ebi-a-GCST90012878	Family history of Alzheimer's disease || id:ebi-a-GCST90012878	|| id:ieu-b-5144	MR Egger	243	-0.0506666	0.0277614	0.0692275	ieu-b-5144_vs_ebi-a-GCST90012878	Hypertension_DementiaAD
															ieu-b-5144	ebi-a-GCST90012878	Family history of Alzheimer's disease || id:ebi-a-GCST90012878	|| id:ieu-b-5144	Weighted median	243	-0.0607505	0.0121766	6.06593e-07	ieu-b-5144_vs_ebi-a-GCST90012878	Hypertension_DementiaAD
															ieu-b-5144	ebi-a-GCST90012878	Family history of Alzheimer's disease || id:ebi-a-GCST90012878	|| id:ieu-b-5144	Inverse variance weighted	243	-0.0695364	0.00876116	2.07309e-15	ieu-b-5144_vs_ebi-a-GCST90012878	Hypertension_DementiaAD
															ieu-b-5144	ebi-a-GCST90012878	Family history of Alzheimer's disease || id:ebi-a-GCST90012878	|| id:ieu-b-5144	Simple mode	243	-0.0477375	0.0333489	0.153589	ieu-b-5144_vs_ebi-a-GCST90012878	Hypertension_DementiaAD
															ieu-b-5144	ebi-a-GCST90012878	Family history of Alzheimer's disease || id:ebi-a-GCST90012878	|| id:ieu-b-5144	Weighted mode	243	-0.0430507	0.028217	0.128391	ieu-b-5144_vs_ebi-a-GCST90012878	Hypertension_DementiaAD
															ieu-b-5144	ebi-a-GCST90012877	Alzheimer's disease or family history of Alzheimer's disease || id:ebi-a-GCST90012877	|| id:ieu-b-5144	MR Egger	241	-0.757336	0.408732	0.065131	ieu-b-5144_vs_ebi-a-GCST90012877	Hypertension_DementiaAD
															ieu-b-5144	ebi-a-GCST90012877	Alzheimer's disease or family history of Alzheimer's disease || id:ebi-a-GCST90012877	|| id:ieu-b-5144	Weighted median	241	-0.755154	0.156628	1.4261e-06	ieu-b-5144_vs_ebi-a-GCST90012877	Hypertension_DementiaAD
															ieu-b-5144	ebi-a-GCST90012877	Alzheimer's disease or family history of Alzheimer's disease || id:ebi-a-GCST90012877	|| id:ieu-b-5144	Inverse variance weighted	241	-0.758683	0.127853	2.956e-09	ieu-b-5144_vs_ebi-a-GCST90012877	Hypertension_DementiaAD
															ieu-b-5144	ebi-a-GCST90012877	Alzheimer's disease or family history of Alzheimer's disease || id:ebi-a-GCST90012877	|| id:ieu-b-5144	Simple mode	241	-0.818982	0.5195	0.116232	ieu-b-5144_vs_ebi-a-GCST90012877	Hypertension_DementiaAD
															ieu-b-5144	ebi-a-GCST90012877	Alzheimer's disease or family history of Alzheimer's disease || id:ebi-a-GCST90012877	|| id:ieu-b-5144	Weighted mode	241	-0.742336	0.387697	0.0567154	ieu-b-5144_vs_ebi-a-GCST90012877	Hypertension_DementiaAD
															ieu-b-5144	ebi-a-GCST90001390	Dementia with Lewy bodies || id:ebi-a-GCST90001390	|| id:ieu-b-5144	MR Egger	219	-0.208306	1.31611	0.874388	ieu-b-5144_vs_ebi-a-GCST90001390	Hypertension_DementiaAD
															ieu-b-5144	ebi-a-GCST90001390	Dementia with Lewy bodies || id:ebi-a-GCST90001390	|| id:ieu-b-5144	Weighted median	219	0.737832	0.610528	0.22685	ieu-b-5144_vs_ebi-a-GCST90001390	Hypertension_DementiaAD
															ieu-b-5144	ebi-a-GCST90001390	Dementia with Lewy bodies || id:ebi-a-GCST90001390	|| id:ieu-b-5144	Inverse variance weighted	219	0.107254	0.407511	0.792401	ieu-b-5144_vs_ebi-a-GCST90001390	Hypertension_DementiaAD
															ieu-b-5144	ebi-a-GCST90001390	Dementia with Lewy bodies || id:ebi-a-GCST90001390	|| id:ieu-b-5144	Simple mode	219	-0.506563	1.65901	0.760398	ieu-b-5144_vs_ebi-a-GCST90001390	Hypertension_DementiaAD
															ieu-b-5144	ebi-a-GCST90001390	Dementia with Lewy bodies || id:ebi-a-GCST90001390	|| id:ieu-b-5144	Weighted mode	219	0.920401	1.46494	0.530473	ieu-b-5144_vs_ebi-a-GCST90001390	Hypertension_DementiaAD
															ieu-b-5143	ebi-a-GCST90093378	Dementia with Lewy bodies in APOE e4+ carriers || id:ebi-a-GCST90093378	|| id:ieu-b-5143	MR Egger	92	-3.13023	5.03445	0.535671	ieu-b-5143_vs_ebi-a-GCST90093378	Hypertension_DementiaAD
															ieu-b-5143	ebi-a-GCST90093378	Dementia with Lewy bodies in APOE e4+ carriers || id:ebi-a-GCST90093378	|| id:ieu-b-5143	Weighted median	92	1.36234	1.92148	0.478322	ieu-b-5143_vs_ebi-a-GCST90093378	Hypertension_DementiaAD
															ieu-b-5143	ebi-a-GCST90093378	Dementia with Lewy bodies in APOE e4+ carriers || id:ebi-a-GCST90093378	|| id:ieu-b-5143	Inverse variance weighted	92	1.25042	1.32917	0.346832	ieu-b-5143_vs_ebi-a-GCST90093378	Hypertension_DementiaAD
															ieu-b-5143	ebi-a-GCST90093378	Dementia with Lewy bodies in APOE e4+ carriers || id:ebi-a-GCST90093378	|| id:ieu-b-5143	Simple mode	92	-0.354353	4.83788	0.941771	ieu-b-5143_vs_ebi-a-GCST90093378	Hypertension_DementiaAD
															ieu-b-5143	ebi-a-GCST90093378	Dementia with Lewy bodies in APOE e4+ carriers || id:ebi-a-GCST90093378	|| id:ieu-b-5143	Weighted mode	92	1.04253	4.3032	0.809117	ieu-b-5143_vs_ebi-a-GCST90093378	Hypertension_DementiaAD
															ieu-b-5143	ebi-a-GCST90027158	Alzheimer's disease || id:ebi-a-GCST90027158	|| id:ieu-b-5143	MR Egger	99	-0.567821	0.870705	0.515854	ieu-b-5143_vs_ebi-a-GCST90027158	Hypertension_DementiaAD
															ieu-b-5143	ebi-a-GCST90027158	Alzheimer's disease || id:ebi-a-GCST90027158	|| id:ieu-b-5143	Weighted median	99	-0.17235	0.236372	0.465913	ieu-b-5143_vs_ebi-a-GCST90027158	Hypertension_DementiaAD
															ieu-b-5143	ebi-a-GCST90027158	Alzheimer's disease || id:ebi-a-GCST90027158	|| id:ieu-b-5143	Inverse variance weighted	99	-0.521726	0.232676	0.0249432	ieu-b-5143_vs_ebi-a-GCST90027158	Hypertension_DementiaAD
															ieu-b-5143	ebi-a-GCST90027158	Alzheimer's disease || id:ebi-a-GCST90027158	|| id:ieu-b-5143	Simple mode	99	0.0271391	0.525904	0.958949	ieu-b-5143_vs_ebi-a-GCST90027158	Hypertension_DementiaAD
															ieu-b-5143	ebi-a-GCST90027158	Alzheimer's disease || id:ebi-a-GCST90027158	|| id:ieu-b-5143	Weighted mode	99	-0.0628364	0.450798	0.889429	ieu-b-5143_vs_ebi-a-GCST90027158	Hypertension_DementiaAD
															ieu-b-5143	ebi-a-GCST90013971	Any parental history of Alzheimer's disease (SPA correction) || id:ebi-a-GCST90013971	|| id:ieu-b-5143	MR Egger	92	-0.4607	0.520768	0.378699	ieu-b-5143_vs_ebi-a-GCST90013971	Hypertension_DementiaAD
															ieu-b-5143	ebi-a-GCST90013971	Any parental history of Alzheimer's disease (SPA correction) || id:ebi-a-GCST90013971	|| id:ieu-b-5143	Weighted median	92	-0.905455	0.180404	5.19296e-07	ieu-b-5143_vs_ebi-a-GCST90013971	Hypertension_DementiaAD
															ieu-b-5143	ebi-a-GCST90013971	Any parental history of Alzheimer's disease (SPA correction) || id:ebi-a-GCST90013971	|| id:ieu-b-5143	Inverse variance weighted	92	-0.829688	0.140561	3.57603e-09	ieu-b-5143_vs_ebi-a-GCST90013971	Hypertension_DementiaAD
															ieu-b-5143	ebi-a-GCST90013971	Any parental history of Alzheimer's disease (SPA correction) || id:ebi-a-GCST90013971	|| id:ieu-b-5143	Simple mode	92	-0.999167	0.435114	0.0239525	ieu-b-5143_vs_ebi-a-GCST90013971	Hypertension_DementiaAD
															ieu-b-5143	ebi-a-GCST90013971	Any parental history of Alzheimer's disease (SPA correction) || id:ebi-a-GCST90013971	|| id:ieu-b-5143	Weighted mode	92	-0.950368	0.387435	0.016074	ieu-b-5143_vs_ebi-a-GCST90013971	Hypertension_DementiaAD
															ieu-b-5143	ebi-a-GCST90013921	Any parental history of Alzheimer's disease (Firth correction) || id:ebi-a-GCST90013921	|| id:ieu-b-5143	MR Egger	92	-0.461393	0.520828	0.378042	ieu-b-5143_vs_ebi-a-GCST90013921	Hypertension_DementiaAD
															ieu-b-5143	ebi-a-GCST90013921	Any parental history of Alzheimer's disease (Firth correction) || id:ebi-a-GCST90013921	|| id:ieu-b-5143	Weighted median	92	-0.905304	0.183656	8.25047e-07	ieu-b-5143_vs_ebi-a-GCST90013921	Hypertension_DementiaAD
															ieu-b-5143	ebi-a-GCST90013921	Any parental history of Alzheimer's disease (Firth correction) || id:ebi-a-GCST90013921	|| id:ieu-b-5143	Inverse variance weighted	92	-0.829242	0.140571	3.65499e-09	ieu-b-5143_vs_ebi-a-GCST90013921	Hypertension_DementiaAD
															ieu-b-5143	ebi-a-GCST90013921	Any parental history of Alzheimer's disease (Firth correction) || id:ebi-a-GCST90013921	|| id:ieu-b-5143	Simple mode	92	-0.981843	0.453397	0.0329624	ieu-b-5143_vs_ebi-a-GCST90013921	Hypertension_DementiaAD
															ieu-b-5143	ebi-a-GCST90013921	Any parental history of Alzheimer's disease (Firth correction) || id:ebi-a-GCST90013921	|| id:ieu-b-5143	Weighted mode	92	-0.957432	0.389099	0.0157561	ieu-b-5143_vs_ebi-a-GCST90013921	Hypertension_DementiaAD
															ieu-b-5143	ieu-b-5067	Alzheimer's disease || id:ieu-b-5067	|| id:ieu-b-5143	MR Egger	101	0.00717541	0.00605087	0.238521	ieu-b-5143_vs_ieu-b-5067	Hypertension_DementiaAD
															ieu-b-5143	ieu-b-5067	Alzheimer's disease || id:ieu-b-5067	|| id:ieu-b-5143	Weighted median	101	0.00162901	0.00246843	0.509295	ieu-b-5143_vs_ieu-b-5067	Hypertension_DementiaAD
															ieu-b-5143	ieu-b-5067	Alzheimer's disease || id:ieu-b-5067	|| id:ieu-b-5143	Inverse variance weighted	101	6.7973e-05	0.00162795	0.966695	ieu-b-5143_vs_ieu-b-5067	Hypertension_DementiaAD
															ieu-b-5143	ieu-b-5067	Alzheimer's disease || id:ieu-b-5067	|| id:ieu-b-5143	Simple mode	101	0.00285091	0.00568616	0.617208	ieu-b-5143_vs_ieu-b-5067	Hypertension_DementiaAD
															ieu-b-5143	ieu-b-5067	Alzheimer's disease || id:ieu-b-5067	|| id:ieu-b-5143	Weighted mode	101	0.00213687	0.00533341	0.689526	ieu-b-5143_vs_ieu-b-5067	Hypertension_DementiaAD
															ieu-b-5143	finn-b-VD_MX	Vascular dementia (mixed) || id:finn-b-VD_MX	|| id:ieu-b-5143	MR Egger	99	-6.21755	10.2525	0.545637	ieu-b-5143_vs_finn-b-VD_MX	Hypertension_DementiaAD
															ieu-b-5143	finn-b-VD_MX	Vascular dementia (mixed) || id:finn-b-VD_MX	|| id:ieu-b-5143	Weighted median	99	2.88072	3.94159	0.464869	ieu-b-5143_vs_finn-b-VD_MX	Hypertension_DementiaAD
															ieu-b-5143	finn-b-VD_MX	Vascular dementia (mixed) || id:finn-b-VD_MX	|| id:ieu-b-5143	Inverse variance weighted	99	1.60174	2.83036	0.571451	ieu-b-5143_vs_finn-b-VD_MX	Hypertension_DementiaAD
															ieu-b-5143	finn-b-VD_MX	Vascular dementia (mixed) || id:finn-b-VD_MX	|| id:ieu-b-5143	Simple mode	99	9.41307	10.4301	0.369009	ieu-b-5143_vs_finn-b-VD_MX	Hypertension_DementiaAD
															ieu-b-5143	finn-b-VD_MX	Vascular dementia (mixed) || id:finn-b-VD_MX	|| id:ieu-b-5143	Weighted mode	99	8.13675	8.59767	0.346277	ieu-b-5143_vs_finn-b-VD_MX	Hypertension_DementiaAD
															ieu-b-5143	finn-b-VD_MI	Vascular dementia (multiple infarctations) || id:finn-b-VD_MI	|| id:ieu-b-5143	MR Egger	99	6.24398	7.28728	0.393649	ieu-b-5143_vs_finn-b-VD_MI	Hypertension_DementiaAD
															ieu-b-5143	finn-b-VD_MI	Vascular dementia (multiple infarctations) || id:finn-b-VD_MI	|| id:ieu-b-5143	Weighted median	99	2.6333	2.74376	0.337186	ieu-b-5143_vs_finn-b-VD_MI	Hypertension_DementiaAD
															ieu-b-5143	finn-b-VD_MI	Vascular dementia (multiple infarctations) || id:finn-b-VD_MI	|| id:ieu-b-5143	Inverse variance weighted	99	2.04099	2.00553	0.308831	ieu-b-5143_vs_finn-b-VD_MI	Hypertension_DementiaAD
															ieu-b-5143	finn-b-VD_MI	Vascular dementia (multiple infarctations) || id:finn-b-VD_MI	|| id:ieu-b-5143	Simple mode	99	-3.00647	7.07627	0.671866	ieu-b-5143_vs_finn-b-VD_MI	Hypertension_DementiaAD
															ieu-b-5143	finn-b-VD_MI	Vascular dementia (multiple infarctations) || id:finn-b-VD_MI	|| id:ieu-b-5143	Weighted mode	99	1.71053	5.7203	0.765552	ieu-b-5143_vs_finn-b-VD_MI	Hypertension_DementiaAD
															ieu-b-5143	finn-b-VD_SC	Vascular dementia (subcortical) || id:finn-b-VD_SC	|| id:ieu-b-5143	MR Egger	99	-1.34292	5.8367	0.818512	ieu-b-5143_vs_finn-b-VD_SC	Hypertension_DementiaAD
															ieu-b-5143	finn-b-VD_SC	Vascular dementia (subcortical) || id:finn-b-VD_SC	|| id:ieu-b-5143	Weighted median	99	-0.735307	2.36991	0.756357	ieu-b-5143_vs_finn-b-VD_SC	Hypertension_DementiaAD
															ieu-b-5143	finn-b-VD_SC	Vascular dementia (subcortical) || id:finn-b-VD_SC	|| id:ieu-b-5143	Inverse variance weighted	99	1.69903	1.60673	0.290308	ieu-b-5143_vs_finn-b-VD_SC	Hypertension_DementiaAD
															ieu-b-5143	finn-b-VD_SC	Vascular dementia (subcortical) || id:finn-b-VD_SC	|| id:ieu-b-5143	Simple mode	99	-7.87325	6.10368	0.200114	ieu-b-5143_vs_finn-b-VD_SC	Hypertension_DementiaAD
															ieu-b-5143	finn-b-VD_SC	Vascular dementia (subcortical) || id:finn-b-VD_SC	|| id:ieu-b-5143	Weighted mode	99	-7.31124	5.72657	0.204717	ieu-b-5143_vs_finn-b-VD_SC	Hypertension_DementiaAD
															ieu-b-5143	finn-b-VD_U	Vascular dementia (undefined) || id:finn-b-VD_U	|| id:ieu-b-5143	MR Egger	99	1.79877	4.76041	0.706359	ieu-b-5143_vs_finn-b-VD_U	Hypertension_DementiaAD
															ieu-b-5143	finn-b-VD_U	Vascular dementia (undefined) || id:finn-b-VD_U	|| id:ieu-b-5143	Weighted median	99	0.926758	1.95793	0.635973	ieu-b-5143_vs_finn-b-VD_U	Hypertension_DementiaAD
															ieu-b-5143	finn-b-VD_U	Vascular dementia (undefined) || id:finn-b-VD_U	|| id:ieu-b-5143	Inverse variance weighted	99	0.931234	1.31547	0.479002	ieu-b-5143_vs_finn-b-VD_U	Hypertension_DementiaAD
															ieu-b-5143	finn-b-VD_U	Vascular dementia (undefined) || id:finn-b-VD_U	|| id:ieu-b-5143	Simple mode	99	-1.05456	4.86876	0.828972	ieu-b-5143_vs_finn-b-VD_U	Hypertension_DementiaAD
															ieu-b-5143	finn-b-VD_U	Vascular dementia (undefined) || id:finn-b-VD_U	|| id:ieu-b-5143	Weighted mode	99	-0.461053	4.76262	0.923078	ieu-b-5143_vs_finn-b-VD_U	Hypertension_DementiaAD
															ieu-b-5143	finn-b-PD_DEMENTIA	Dementia due to Parkinsons disease || id:finn-b-PD_DEMENTIA	|| id:ieu-b-5143	MR Egger	99	-5.23233	6.3364	0.410968	ieu-b-5143_vs_finn-b-PD_DEMENTIA	Hypertension_DementiaAD
															ieu-b-5143	finn-b-PD_DEMENTIA	Dementia due to Parkinsons disease || id:finn-b-PD_DEMENTIA	|| id:ieu-b-5143	Weighted median	99	-2.87693	2.31164	0.2133	ieu-b-5143_vs_finn-b-PD_DEMENTIA	Hypertension_DementiaAD
															ieu-b-5143	finn-b-PD_DEMENTIA	Dementia due to Parkinsons disease || id:finn-b-PD_DEMENTIA	|| id:ieu-b-5143	Inverse variance weighted	99	1.1023	1.75228	0.529307	ieu-b-5143_vs_finn-b-PD_DEMENTIA	Hypertension_DementiaAD
															ieu-b-5143	finn-b-PD_DEMENTIA	Dementia due to Parkinsons disease || id:finn-b-PD_DEMENTIA	|| id:ieu-b-5143	Simple mode	99	-6.48772	6.21738	0.299293	ieu-b-5143_vs_finn-b-PD_DEMENTIA	Hypertension_DementiaAD
															ieu-b-5143	finn-b-PD_DEMENTIA	Dementia due to Parkinsons disease || id:finn-b-PD_DEMENTIA	|| id:ieu-b-5143	Weighted mode	99	-6.18762	4.8261	0.202827	ieu-b-5143_vs_finn-b-PD_DEMENTIA	Hypertension_DementiaAD
															ieu-b-5143	finn-b-PD_DEMENTIA_EXMORE	Dementia due to Parkinsons disease (more controls excluded) || id:finn-b-PD_DEMENTIA_EXMORE	|| id:ieu-b-5143	MR Egger	99	-4.20515	6.43716	0.515133	ieu-b-5143_vs_finn-b-PD_DEMENTIA_EXMORE	Hypertension_DementiaAD
															ieu-b-5143	finn-b-PD_DEMENTIA_EXMORE	Dementia due to Parkinsons disease (more controls excluded) || id:finn-b-PD_DEMENTIA_EXMORE	|| id:ieu-b-5143	Weighted median	99	-2.41186	2.3202	0.298568	ieu-b-5143_vs_finn-b-PD_DEMENTIA_EXMORE	Hypertension_DementiaAD
															ieu-b-5143	finn-b-PD_DEMENTIA_EXMORE	Dementia due to Parkinsons disease (more controls excluded) || id:finn-b-PD_DEMENTIA_EXMORE	|| id:ieu-b-5143	Inverse variance weighted	99	1.67556	1.77548	0.345314	ieu-b-5143_vs_finn-b-PD_DEMENTIA_EXMORE	Hypertension_DementiaAD
															ieu-b-5143	finn-b-PD_DEMENTIA_EXMORE	Dementia due to Parkinsons disease (more controls excluded) || id:finn-b-PD_DEMENTIA_EXMORE	|| id:ieu-b-5143	Simple mode	99	-5.64437	6.05391	0.353447	ieu-b-5143_vs_finn-b-PD_DEMENTIA_EXMORE	Hypertension_DementiaAD
															ieu-b-5143	finn-b-PD_DEMENTIA_EXMORE	Dementia due to Parkinsons disease (more controls excluded) || id:finn-b-PD_DEMENTIA_EXMORE	|| id:ieu-b-5143	Weighted mode	99	-5.32434	4.37524	0.226555	ieu-b-5143_vs_finn-b-PD_DEMENTIA_EXMORE	Hypertension_DementiaAD
															ieu-b-5143	finn-b-I9_VASCDEM	Vascular dementia (I9_VASCDEM) || id:finn-b-I9_VASCDEM	|| id:ieu-b-5143	MR Egger	99	-0.0352009	3.24867	0.991377	ieu-b-5143_vs_finn-b-I9_VASCDEM	Hypertension_DementiaAD
															ieu-b-5143	finn-b-I9_VASCDEM	Vascular dementia (I9_VASCDEM) || id:finn-b-I9_VASCDEM	|| id:ieu-b-5143	Weighted median	99	1.53708	1.29638	0.23575	ieu-b-5143_vs_finn-b-I9_VASCDEM	Hypertension_DementiaAD
															ieu-b-5143	finn-b-I9_VASCDEM	Vascular dementia (I9_VASCDEM) || id:finn-b-I9_VASCDEM	|| id:ieu-b-5143	Inverse variance weighted	99	1.47278	0.894191	0.0995467	ieu-b-5143_vs_finn-b-I9_VASCDEM	Hypertension_DementiaAD
															ieu-b-5143	finn-b-I9_VASCDEM	Vascular dementia (I9_VASCDEM) || id:finn-b-I9_VASCDEM	|| id:ieu-b-5143	Simple mode	99	1.04685	3.07946	0.734626	ieu-b-5143_vs_finn-b-I9_VASCDEM	Hypertension_DementiaAD
															ieu-b-5143	finn-b-I9_VASCDEM	Vascular dementia (I9_VASCDEM) || id:finn-b-I9_VASCDEM	|| id:ieu-b-5143	Weighted mode	99	1.83079	3.05098	0.549847	ieu-b-5143_vs_finn-b-I9_VASCDEM	Hypertension_DementiaAD
															ieu-b-5143	finn-b-KRA_PSY_DEMENTIA	Any dementia || id:finn-b-KRA_PSY_DEMENTIA	|| id:ieu-b-5143	MR Egger	99	1.45958	1.41008	0.303195	ieu-b-5143_vs_finn-b-KRA_PSY_DEMENTIA	Hypertension_DementiaAD
															ieu-b-5143	finn-b-KRA_PSY_DEMENTIA	Any dementia || id:finn-b-KRA_PSY_DEMENTIA	|| id:ieu-b-5143	Weighted median	99	-0.718596	0.540612	0.183773	ieu-b-5143_vs_finn-b-KRA_PSY_DEMENTIA	Hypertension_DementiaAD
															ieu-b-5143	finn-b-KRA_PSY_DEMENTIA	Any dementia || id:finn-b-KRA_PSY_DEMENTIA	|| id:ieu-b-5143	Inverse variance weighted	99	0.0675095	0.389835	0.862514	ieu-b-5143_vs_finn-b-KRA_PSY_DEMENTIA	Hypertension_DementiaAD
															ieu-b-5143	finn-b-KRA_PSY_DEMENTIA	Any dementia || id:finn-b-KRA_PSY_DEMENTIA	|| id:ieu-b-5143	Simple mode	99	-1.36219	1.45674	0.352039	ieu-b-5143_vs_finn-b-KRA_PSY_DEMENTIA	Hypertension_DementiaAD
															ieu-b-5143	finn-b-KRA_PSY_DEMENTIA	Any dementia || id:finn-b-KRA_PSY_DEMENTIA	|| id:ieu-b-5143	Weighted mode	99	-1.18286	1.22011	0.3347	ieu-b-5143_vs_finn-b-KRA_PSY_DEMENTIA	Hypertension_DementiaAD
															ieu-b-5143	finn-b-KRA_PSY_DEMENTIA_EXMORE	Any dementia (more controls excluded) || id:finn-b-KRA_PSY_DEMENTIA_EXMORE	|| id:ieu-b-5143	MR Egger	99	1.50675	1.40231	0.285275	ieu-b-5143_vs_finn-b-KRA_PSY_DEMENTIA_EXMORE	Hypertension_DementiaAD
															ieu-b-5143	finn-b-KRA_PSY_DEMENTIA_EXMORE	Any dementia (more controls excluded) || id:finn-b-KRA_PSY_DEMENTIA_EXMORE	|| id:ieu-b-5143	Weighted median	99	-0.381986	0.558658	0.494128	ieu-b-5143_vs_finn-b-KRA_PSY_DEMENTIA_EXMORE	Hypertension_DementiaAD
															ieu-b-5143	finn-b-KRA_PSY_DEMENTIA_EXMORE	Any dementia (more controls excluded) || id:finn-b-KRA_PSY_DEMENTIA_EXMORE	|| id:ieu-b-5143	Inverse variance weighted	99	0.00526872	0.388008	0.989166	ieu-b-5143_vs_finn-b-KRA_PSY_DEMENTIA_EXMORE	Hypertension_DementiaAD
															ieu-b-5143	finn-b-KRA_PSY_DEMENTIA_EXMORE	Any dementia (more controls excluded) || id:finn-b-KRA_PSY_DEMENTIA_EXMORE	|| id:ieu-b-5143	Simple mode	99	-0.983321	1.52502	0.520569	ieu-b-5143_vs_finn-b-KRA_PSY_DEMENTIA_EXMORE	Hypertension_DementiaAD
															ieu-b-5143	finn-b-KRA_PSY_DEMENTIA_EXMORE	Any dementia (more controls excluded) || id:finn-b-KRA_PSY_DEMENTIA_EXMORE	|| id:ieu-b-5143	Weighted mode	99	-0.983321	1.30213	0.451962	ieu-b-5143_vs_finn-b-KRA_PSY_DEMENTIA_EXMORE	Hypertension_DementiaAD
															ieu-b-5143	finn-b-G6_ALZHEIMER_EXMORE	Alzheimer disease (more controls excluded) || id:finn-b-G6_ALZHEIMER_EXMORE	|| id:ieu-b-5143	MR Egger	99	1.55285	1.87907	0.410608	ieu-b-5143_vs_finn-b-G6_ALZHEIMER_EXMORE	Hypertension_DementiaAD
															ieu-b-5143	finn-b-G6_ALZHEIMER_EXMORE	Alzheimer disease (more controls excluded) || id:finn-b-G6_ALZHEIMER_EXMORE	|| id:ieu-b-5143	Weighted median	99	0.583915	0.712839	0.412707	ieu-b-5143_vs_finn-b-G6_ALZHEIMER_EXMORE	Hypertension_DementiaAD
															ieu-b-5143	finn-b-G6_ALZHEIMER_EXMORE	Alzheimer disease (more controls excluded) || id:finn-b-G6_ALZHEIMER_EXMORE	|| id:ieu-b-5143	Inverse variance weighted	99	0.334069	0.517281	0.518399	ieu-b-5143_vs_finn-b-G6_ALZHEIMER_EXMORE	Hypertension_DementiaAD
															ieu-b-5143	finn-b-G6_ALZHEIMER_EXMORE	Alzheimer disease (more controls excluded) || id:finn-b-G6_ALZHEIMER_EXMORE	|| id:ieu-b-5143	Simple mode	99	0.901845	1.9731	0.648632	ieu-b-5143_vs_finn-b-G6_ALZHEIMER_EXMORE	Hypertension_DementiaAD
															ieu-b-5143	finn-b-G6_ALZHEIMER_EXMORE	Alzheimer disease (more controls excluded) || id:finn-b-G6_ALZHEIMER_EXMORE	|| id:ieu-b-5143	Weighted mode	99	0.977888	1.64037	0.552458	ieu-b-5143_vs_finn-b-G6_ALZHEIMER_EXMORE	Hypertension_DementiaAD
															ieu-b-5143	finn-b-F5_VASCDEM	Vascular dementia (F5_VASCDEM) || id:finn-b-F5_VASCDEM	|| id:ieu-b-5143	MR Egger	99	-0.433931	3.27981	0.895018	ieu-b-5143_vs_finn-b-F5_VASCDEM	Hypertension_DementiaAD
															ieu-b-5143	finn-b-F5_VASCDEM	Vascular dementia (F5_VASCDEM) || id:finn-b-F5_VASCDEM	|| id:ieu-b-5143	Weighted median	99	1.49261	1.31375	0.255896	ieu-b-5143_vs_finn-b-F5_VASCDEM	Hypertension_DementiaAD
															ieu-b-5143	finn-b-F5_VASCDEM	Vascular dementia (F5_VASCDEM) || id:finn-b-F5_VASCDEM	|| id:ieu-b-5143	Inverse variance weighted	99	1.37464	0.903362	0.128085	ieu-b-5143_vs_finn-b-F5_VASCDEM	Hypertension_DementiaAD
															ieu-b-5143	finn-b-F5_VASCDEM	Vascular dementia (F5_VASCDEM) || id:finn-b-F5_VASCDEM	|| id:ieu-b-5143	Simple mode	99	0.0333975	3.15407	0.991573	ieu-b-5143_vs_finn-b-F5_VASCDEM	Hypertension_DementiaAD
															ieu-b-5143	finn-b-F5_VASCDEM	Vascular dementia (F5_VASCDEM) || id:finn-b-F5_VASCDEM	|| id:ieu-b-5143	Weighted mode	99	1.61636	2.96576	0.586986	ieu-b-5143_vs_finn-b-F5_VASCDEM	Hypertension_DementiaAD
															ieu-b-5143	finn-b-G6_AD_WIDE_EXMORE	"Alzheimer<c3><95>s disease, wide definition" (more controls excluded) || id:finn-b-G6_AD_WIDE_EXMORE	|| id:ieu-b-5143	MR Egger	99	2.24511	1.61729	0.168259	ieu-b-5143_vs_finn-b-G6_AD_WIDE_EXMORE	Hypertension_DementiaAD
															ieu-b-5143	finn-b-G6_AD_WIDE_EXMORE	"Alzheimer<c3><95>s disease, wide definition" (more controls excluded) || id:finn-b-G6_AD_WIDE_EXMORE	|| id:ieu-b-5143	Weighted median	99	0.632713	0.648403	0.329162	ieu-b-5143_vs_finn-b-G6_AD_WIDE_EXMORE	Hypertension_DementiaAD
															ieu-b-5143	finn-b-G6_AD_WIDE_EXMORE	"Alzheimer<c3><95>s disease, wide definition" (more controls excluded) || id:finn-b-G6_AD_WIDE_EXMORE	|| id:ieu-b-5143	Inverse variance weighted	99	0.581909	0.446943	0.192925	ieu-b-5143_vs_finn-b-G6_AD_WIDE_EXMORE	Hypertension_DementiaAD
															ieu-b-5143	finn-b-G6_AD_WIDE_EXMORE	"Alzheimer<c3><95>s disease, wide definition" (more controls excluded) || id:finn-b-G6_AD_WIDE_EXMORE	|| id:ieu-b-5143	Simple mode	99	0.582958	1.66747	0.727384	ieu-b-5143_vs_finn-b-G6_AD_WIDE_EXMORE	Hypertension_DementiaAD
															ieu-b-5143	finn-b-G6_AD_WIDE_EXMORE	"Alzheimer<c3><95>s disease, wide definition" (more controls excluded) || id:finn-b-G6_AD_WIDE_EXMORE	|| id:ieu-b-5143	Weighted mode	99	0.944644	1.41508	0.505985	ieu-b-5143_vs_finn-b-G6_AD_WIDE_EXMORE	Hypertension_DementiaAD
															ieu-b-5143	finn-b-G6_AD_WIDE	Alzheimer<c3><95>s disease, wide definition || id:finn-b-G6_AD_WIDE	|| id:ieu-b-5143	MR Egger	99	1.79907	1.50522	0.234913	ieu-b-5143_vs_finn-b-G6_AD_WIDE	Hypertension_DementiaAD
															ieu-b-5143	finn-b-G6_AD_WIDE	Alzheimer<c3><95>s disease, wide definition || id:finn-b-G6_AD_WIDE	|| id:ieu-b-5143	Weighted median	99	0.216961	0.563322	0.70013	ieu-b-5143_vs_finn-b-G6_AD_WIDE	Hypertension_DementiaAD
															ieu-b-5143	finn-b-G6_AD_WIDE	Alzheimer<c3><95>s disease, wide definition || id:finn-b-G6_AD_WIDE	|| id:ieu-b-5143	Inverse variance weighted	99	0.0887344	0.416821	0.831418	ieu-b-5143_vs_finn-b-G6_AD_WIDE	Hypertension_DementiaAD
															ieu-b-5143	finn-b-G6_AD_WIDE	Alzheimer<c3><95>s disease, wide definition || id:finn-b-G6_AD_WIDE	|| id:ieu-b-5143	Simple mode	99	-0.368198	1.37671	0.789686	ieu-b-5143_vs_finn-b-G6_AD_WIDE	Hypertension_DementiaAD
															ieu-b-5143	finn-b-G6_AD_WIDE	Alzheimer<c3><95>s disease, wide definition || id:finn-b-G6_AD_WIDE	|| id:ieu-b-5143	Weighted mode	99	0.364862	1.18934	0.759664	ieu-b-5143_vs_finn-b-G6_AD_WIDE	Hypertension_DementiaAD
															ieu-b-5143	finn-b-G6_ALZHEIMER_INCLAVO	Alzheimer disease, including avohilmo || id:finn-b-G6_ALZHEIMER_INCLAVO	|| id:ieu-b-5143	MR Egger	99	0.810832	1.7043	0.635318	ieu-b-5143_vs_finn-b-G6_ALZHEIMER_INCLAVO	Hypertension_DementiaAD
															ieu-b-5143	finn-b-G6_ALZHEIMER_INCLAVO	Alzheimer disease, including avohilmo || id:finn-b-G6_ALZHEIMER_INCLAVO	|| id:ieu-b-5143	Weighted median	99	-0.257304	0.657855	0.695704	ieu-b-5143_vs_finn-b-G6_ALZHEIMER_INCLAVO	Hypertension_DementiaAD
															ieu-b-5143	finn-b-G6_ALZHEIMER_INCLAVO	Alzheimer disease, including avohilmo || id:finn-b-G6_ALZHEIMER_INCLAVO	|| id:ieu-b-5143	Inverse variance weighted	99	-0.0832723	0.469441	0.859205	ieu-b-5143_vs_finn-b-G6_ALZHEIMER_INCLAVO	Hypertension_DementiaAD
															ieu-b-5143	finn-b-G6_ALZHEIMER_INCLAVO	Alzheimer disease, including avohilmo || id:finn-b-G6_ALZHEIMER_INCLAVO	|| id:ieu-b-5143	Simple mode	99	-0.563359	1.64613	0.732909	ieu-b-5143_vs_finn-b-G6_ALZHEIMER_INCLAVO	Hypertension_DementiaAD
															ieu-b-5143	finn-b-G6_ALZHEIMER_INCLAVO	Alzheimer disease, including avohilmo || id:finn-b-G6_ALZHEIMER_INCLAVO	|| id:ieu-b-5143	Weighted mode	99	-0.183642	1.6529	0.911762	ieu-b-5143_vs_finn-b-G6_ALZHEIMER_INCLAVO	Hypertension_DementiaAD
															ieu-b-5143	finn-b-G6_ALZHEIMER	Alzheimer disease || id:finn-b-G6_ALZHEIMER	|| id:ieu-b-5143	MR Egger	99	1.24579	1.7736	0.484107	ieu-b-5143_vs_finn-b-G6_ALZHEIMER	Hypertension_DementiaAD
															ieu-b-5143	finn-b-G6_ALZHEIMER	Alzheimer disease || id:finn-b-G6_ALZHEIMER	|| id:ieu-b-5143	Weighted median	99	0.100465	0.663861	0.879712	ieu-b-5143_vs_finn-b-G6_ALZHEIMER	Hypertension_DementiaAD
															ieu-b-5143	finn-b-G6_ALZHEIMER	Alzheimer disease || id:finn-b-G6_ALZHEIMER	|| id:ieu-b-5143	Inverse variance weighted	99	-0.207181	0.489573	0.672158	ieu-b-5143_vs_finn-b-G6_ALZHEIMER	Hypertension_DementiaAD
															ieu-b-5143	finn-b-G6_ALZHEIMER	Alzheimer disease || id:finn-b-G6_ALZHEIMER	|| id:ieu-b-5143	Simple mode	99	0.144467	1.97028	0.941698	ieu-b-5143_vs_finn-b-G6_ALZHEIMER	Hypertension_DementiaAD
															ieu-b-5143	finn-b-G6_ALZHEIMER	Alzheimer disease || id:finn-b-G6_ALZHEIMER	|| id:ieu-b-5143	Weighted mode	99	0.352776	1.67378	0.833507	ieu-b-5143_vs_finn-b-G6_ALZHEIMER	Hypertension_DementiaAD
															ieu-b-5143	finn-b-F5_Dementia_U_EXMORE	Undefined dementia (more controls excluded) || id:finn-b-F5_Dementia_U_EXMORE	|| id:ieu-b-5143	MR Egger	99	3.69835	2.54273	0.149041	ieu-b-5143_vs_finn-b-F5_Dementia_U_EXMORE	Hypertension_DementiaAD
															ieu-b-5143	finn-b-F5_Dementia_U_EXMORE	Undefined dementia (more controls excluded) || id:finn-b-F5_Dementia_U_EXMORE	|| id:ieu-b-5143	Weighted median	99	0.361991	0.996987	0.716541	ieu-b-5143_vs_finn-b-F5_Dementia_U_EXMORE	Hypertension_DementiaAD
															ieu-b-5143	finn-b-F5_Dementia_U_EXMORE	Undefined dementia (more controls excluded) || id:finn-b-F5_Dementia_U_EXMORE	|| id:ieu-b-5143	Inverse variance weighted	99	0.775449	0.702765	0.269843	ieu-b-5143_vs_finn-b-F5_Dementia_U_EXMORE	Hypertension_DementiaAD
															ieu-b-5143	finn-b-F5_Dementia_U_EXMORE	Undefined dementia (more controls excluded) || id:finn-b-F5_Dementia_U_EXMORE	|| id:ieu-b-5143	Simple mode	99	-1.20897	2.69805	0.655077	ieu-b-5143_vs_finn-b-F5_Dementia_U_EXMORE	Hypertension_DementiaAD
															ieu-b-5143	finn-b-F5_Dementia_U_EXMORE	Undefined dementia (more controls excluded) || id:finn-b-F5_Dementia_U_EXMORE	|| id:ieu-b-5143	Weighted mode	99	0.28522	2.35436	0.903824	ieu-b-5143_vs_finn-b-F5_Dementia_U_EXMORE	Hypertension_DementiaAD
															ieu-b-5143	finn-b-F5_DEMENTIA	Dementia || id:finn-b-F5_DEMENTIA	|| id:ieu-b-5143	MR Egger	99	1.50864	1.27289	0.238831	ieu-b-5143_vs_finn-b-F5_DEMENTIA	Hypertension_DementiaAD
															ieu-b-5143	finn-b-F5_DEMENTIA	Dementia || id:finn-b-F5_DEMENTIA	|| id:ieu-b-5143	Weighted median	99	0.0924894	0.522119	0.859397	ieu-b-5143_vs_finn-b-F5_DEMENTIA	Hypertension_DementiaAD
															ieu-b-5143	finn-b-F5_DEMENTIA	Dementia || id:finn-b-F5_DEMENTIA	|| id:ieu-b-5143	Inverse variance weighted	99	-0.0619643	0.353005	0.86066	ieu-b-5143_vs_finn-b-F5_DEMENTIA	Hypertension_DementiaAD
															ieu-b-5143	finn-b-F5_DEMENTIA	Dementia || id:finn-b-F5_DEMENTIA	|| id:ieu-b-5143	Simple mode	99	0.103485	1.27876	0.935666	ieu-b-5143_vs_finn-b-F5_DEMENTIA	Hypertension_DementiaAD
															ieu-b-5143	finn-b-F5_DEMENTIA	Dementia || id:finn-b-F5_DEMENTIA	|| id:ieu-b-5143	Weighted mode	99	0.358903	1.13511	0.752535	ieu-b-5143_vs_finn-b-F5_DEMENTIA	Hypertension_DementiaAD
															ieu-b-5143	finn-b-F5_Dementia_U	Undefined dementia || id:finn-b-F5_Dementia_U	|| id:ieu-b-5143	MR Egger	99	3.14772	2.47201	0.205939	ieu-b-5143_vs_finn-b-F5_Dementia_U	Hypertension_DementiaAD
															ieu-b-5143	finn-b-F5_Dementia_U	Undefined dementia || id:finn-b-F5_Dementia_U	|| id:ieu-b-5143	Weighted median	99	-0.00880507	1.01335	0.993067	ieu-b-5143_vs_finn-b-F5_Dementia_U	Hypertension_DementiaAD
															ieu-b-5143	finn-b-F5_Dementia_U	Undefined dementia || id:finn-b-F5_Dementia_U	|| id:ieu-b-5143	Inverse variance weighted	99	0.516119	0.683358	0.450087	ieu-b-5143_vs_finn-b-F5_Dementia_U	Hypertension_DementiaAD
															ieu-b-5143	finn-b-F5_Dementia_U	Undefined dementia || id:finn-b-F5_Dementia_U	|| id:ieu-b-5143	Simple mode	99	-1.72305	2.62277	0.512748	ieu-b-5143_vs_finn-b-F5_Dementia_U	Hypertension_DementiaAD
															ieu-b-5143	finn-b-F5_Dementia_U	Undefined dementia || id:finn-b-F5_Dementia_U	|| id:ieu-b-5143	Weighted mode	99	-0.161996	2.4342	0.947076	ieu-b-5143_vs_finn-b-F5_Dementia_U	Hypertension_DementiaAD
															ieu-b-5143	finn-b-F5_ALZHDEMENT	Dementia in Alzheimer disease || id:finn-b-F5_ALZHDEMENT	|| id:ieu-b-5143	MR Egger	99	2.72324	2.19794	0.218338	ieu-b-5143_vs_finn-b-F5_ALZHDEMENT	Hypertension_DementiaAD
															ieu-b-5143	finn-b-F5_ALZHDEMENT	Dementia in Alzheimer disease || id:finn-b-F5_ALZHDEMENT	|| id:ieu-b-5143	Weighted median	99	-0.870842	0.870243	0.316978	ieu-b-5143_vs_finn-b-F5_ALZHDEMENT	Hypertension_DementiaAD
															ieu-b-5143	finn-b-F5_ALZHDEMENT	Dementia in Alzheimer disease || id:finn-b-F5_ALZHDEMENT	|| id:ieu-b-5143	Inverse variance weighted	99	-0.247652	0.610639	0.685064	ieu-b-5143_vs_finn-b-F5_ALZHDEMENT	Hypertension_DementiaAD
															ieu-b-5143	finn-b-F5_ALZHDEMENT	Dementia in Alzheimer disease || id:finn-b-F5_ALZHDEMENT	|| id:ieu-b-5143	Simple mode	99	-2.83713	2.42521	0.244899	ieu-b-5143_vs_finn-b-F5_ALZHDEMENT	Hypertension_DementiaAD
															ieu-b-5143	finn-b-F5_ALZHDEMENT	Dementia in Alzheimer disease || id:finn-b-F5_ALZHDEMENT	|| id:ieu-b-5143	Weighted mode	99	-3.1232	2.36773	0.190219	ieu-b-5143_vs_finn-b-F5_ALZHDEMENT	Hypertension_DementiaAD
															ieu-b-5143	finn-b-F5_DEMNAS	Unspecified dementia || id:finn-b-F5_DEMNAS	|| id:ieu-b-5143	MR Egger	99	3.33253	2.44736	0.176452	ieu-b-5143_vs_finn-b-F5_DEMNAS	Hypertension_DementiaAD
															ieu-b-5143	finn-b-F5_DEMNAS	Unspecified dementia || id:finn-b-F5_DEMNAS	|| id:ieu-b-5143	Weighted median	99	0.309193	0.994258	0.755817	ieu-b-5143_vs_finn-b-F5_DEMNAS	Hypertension_DementiaAD
															ieu-b-5143	finn-b-F5_DEMNAS	Unspecified dementia || id:finn-b-F5_DEMNAS	|| id:ieu-b-5143	Inverse variance weighted	99	0.56756	0.677305	0.402048	ieu-b-5143_vs_finn-b-F5_DEMNAS	Hypertension_DementiaAD
															ieu-b-5143	finn-b-F5_DEMNAS	Unspecified dementia || id:finn-b-F5_DEMNAS	|| id:ieu-b-5143	Simple mode	99	-1.25911	2.54233	0.621527	ieu-b-5143_vs_finn-b-F5_DEMNAS	Hypertension_DementiaAD
															ieu-b-5143	finn-b-F5_DEMNAS	Unspecified dementia || id:finn-b-F5_DEMNAS	|| id:ieu-b-5143	Weighted mode	99	0.865744	2.36466	0.715067	ieu-b-5143_vs_finn-b-F5_DEMNAS	Hypertension_DementiaAD
															ieu-b-5143	finn-b-F5_DEMENTIA_INCLAVO	Dementia, including avohilmo || id:finn-b-F5_DEMENTIA_INCLAVO	|| id:ieu-b-5143	MR Egger	99	1.56272	1.26278	0.218879	ieu-b-5143_vs_finn-b-F5_DEMENTIA_INCLAVO	Hypertension_DementiaAD
															ieu-b-5143	finn-b-F5_DEMENTIA_INCLAVO	Dementia, including avohilmo || id:finn-b-F5_DEMENTIA_INCLAVO	|| id:ieu-b-5143	Weighted median	99	0.170303	0.516693	0.741701	ieu-b-5143_vs_finn-b-F5_DEMENTIA_INCLAVO	Hypertension_DementiaAD
															ieu-b-5143	finn-b-F5_DEMENTIA_INCLAVO	Dementia, including avohilmo || id:finn-b-F5_DEMENTIA_INCLAVO	|| id:ieu-b-5143	Inverse variance weighted	99	-0.0627725	0.350348	0.857803	ieu-b-5143_vs_finn-b-F5_DEMENTIA_INCLAVO	Hypertension_DementiaAD
															ieu-b-5143	finn-b-F5_DEMENTIA_INCLAVO	Dementia, including avohilmo || id:finn-b-F5_DEMENTIA_INCLAVO	|| id:ieu-b-5143	Simple mode	99	0.0493889	1.17213	0.966476	ieu-b-5143_vs_finn-b-F5_DEMENTIA_INCLAVO	Hypertension_DementiaAD
															ieu-b-5143	finn-b-F5_DEMENTIA_INCLAVO	Dementia, including avohilmo || id:finn-b-F5_DEMENTIA_INCLAVO	|| id:ieu-b-5143	Weighted mode	99	0.249542	1.10453	0.82173	ieu-b-5143_vs_finn-b-F5_DEMENTIA_INCLAVO	Hypertension_DementiaAD
															ieu-b-5143	finn-b-F5_DEMINOTH	Dementia in other diseases classified elsewhere || id:finn-b-F5_DEMINOTH	|| id:ieu-b-5143	MR Egger	99	-2.55375	4.51881	0.573285	ieu-b-5143_vs_finn-b-F5_DEMINOTH	Hypertension_DementiaAD
															ieu-b-5143	finn-b-F5_DEMINOTH	Dementia in other diseases classified elsewhere || id:finn-b-F5_DEMINOTH	|| id:ieu-b-5143	Weighted median	99	-1.21742	1.60978	0.449489	ieu-b-5143_vs_finn-b-F5_DEMINOTH	Hypertension_DementiaAD
															ieu-b-5143	finn-b-F5_DEMINOTH	Dementia in other diseases classified elsewhere || id:finn-b-F5_DEMINOTH	|| id:ieu-b-5143	Inverse variance weighted	99	-0.773402	1.24373	0.534046	ieu-b-5143_vs_finn-b-F5_DEMINOTH	Hypertension_DementiaAD
															ieu-b-5143	finn-b-F5_DEMINOTH	Dementia in other diseases classified elsewhere || id:finn-b-F5_DEMINOTH	|| id:ieu-b-5143	Simple mode	99	1.68166	4.22498	0.691475	ieu-b-5143_vs_finn-b-F5_DEMINOTH	Hypertension_DementiaAD
															ieu-b-5143	finn-b-F5_DEMINOTH	Dementia in other diseases classified elsewhere || id:finn-b-F5_DEMINOTH	|| id:ieu-b-5143	Weighted mode	99	-2.29893	3.49734	0.512505	ieu-b-5143_vs_finn-b-F5_DEMINOTH	Hypertension_DementiaAD
															ieu-b-5143	finn-b-AD_LO	Alzheimer<c3><95>s disease (Late onset) || id:finn-b-AD_LO	|| id:ieu-b-5143	MR Egger	99	1.91715	1.93161	0.323417	ieu-b-5143_vs_finn-b-AD_LO	Hypertension_DementiaAD
															ieu-b-5143	finn-b-AD_LO	Alzheimer<c3><95>s disease (Late onset) || id:finn-b-AD_LO	|| id:ieu-b-5143	Weighted median	99	-0.890834	0.784286	0.256018	ieu-b-5143_vs_finn-b-AD_LO	Hypertension_DementiaAD
															ieu-b-5143	finn-b-AD_LO	Alzheimer<c3><95>s disease (Late onset) || id:finn-b-AD_LO	|| id:ieu-b-5143	Inverse variance weighted	99	-1.12881	0.533741	0.0344381	ieu-b-5143_vs_finn-b-AD_LO	Hypertension_DementiaAD
															ieu-b-5143	finn-b-AD_LO	Alzheimer<c3><95>s disease (Late onset) || id:finn-b-AD_LO	|| id:ieu-b-5143	Simple mode	99	-1.41193	2.03588	0.489622	ieu-b-5143_vs_finn-b-AD_LO	Hypertension_DementiaAD
															ieu-b-5143	finn-b-AD_LO	Alzheimer<c3><95>s disease (Late onset) || id:finn-b-AD_LO	|| id:ieu-b-5143	Weighted mode	99	-1.18052	1.81946	0.517967	ieu-b-5143_vs_finn-b-AD_LO	Hypertension_DementiaAD
															ieu-b-5143	finn-b-AD_AM_EXMORE	Alzheimer<c3><95>s disease (Atypical or mixed) (more controls excluded) || id:finn-b-AD_AM_EXMORE	|| id:ieu-b-5143	MR Egger	99	1.31171	3.54308	0.712027	ieu-b-5143_vs_finn-b-AD_AM_EXMORE	Hypertension_DementiaAD
															ieu-b-5143	finn-b-AD_AM_EXMORE	Alzheimer<c3><95>s disease (Atypical or mixed) (more controls excluded) || id:finn-b-AD_AM_EXMORE	|| id:ieu-b-5143	Weighted median	99	1.25371	1.38111	0.364008	ieu-b-5143_vs_finn-b-AD_AM_EXMORE	Hypertension_DementiaAD
															ieu-b-5143	finn-b-AD_AM_EXMORE	Alzheimer<c3><95>s disease (Atypical or mixed) (more controls excluded) || id:finn-b-AD_AM_EXMORE	|| id:ieu-b-5143	Inverse variance weighted	99	1.49026	0.974131	0.126059	ieu-b-5143_vs_finn-b-AD_AM_EXMORE	Hypertension_DementiaAD
															ieu-b-5143	finn-b-AD_AM_EXMORE	Alzheimer<c3><95>s disease (Atypical or mixed) (more controls excluded) || id:finn-b-AD_AM_EXMORE	|| id:ieu-b-5143	Simple mode	99	-0.866097	3.76414	0.8185	ieu-b-5143_vs_finn-b-AD_AM_EXMORE	Hypertension_DementiaAD
															ieu-b-5143	finn-b-AD_AM_EXMORE	Alzheimer<c3><95>s disease (Atypical or mixed) (more controls excluded) || id:finn-b-AD_AM_EXMORE	|| id:ieu-b-5143	Weighted mode	99	-0.161076	3.39821	0.962291	ieu-b-5143_vs_finn-b-AD_AM_EXMORE	Hypertension_DementiaAD
															ieu-b-5143	finn-b-AD_LO_EXMORE	Alzheimer<c3><95>s disease (Late onset) (more controls excluded) || id:finn-b-AD_LO_EXMORE	|| id:ieu-b-5143	MR Egger	99	2.21213	2.07884	0.289917	ieu-b-5143_vs_finn-b-AD_LO_EXMORE	Hypertension_DementiaAD
															ieu-b-5143	finn-b-AD_LO_EXMORE	Alzheimer<c3><95>s disease (Late onset) (more controls excluded) || id:finn-b-AD_LO_EXMORE	|| id:ieu-b-5143	Weighted median	99	-0.833311	0.851917	0.327995	ieu-b-5143_vs_finn-b-AD_LO_EXMORE	Hypertension_DementiaAD
															ieu-b-5143	finn-b-AD_LO_EXMORE	Alzheimer<c3><95>s disease (Late onset) (more controls excluded) || id:finn-b-AD_LO_EXMORE	|| id:ieu-b-5143	Inverse variance weighted	99	-0.625175	0.573623	0.27577	ieu-b-5143_vs_finn-b-AD_LO_EXMORE	Hypertension_DementiaAD
															ieu-b-5143	finn-b-AD_LO_EXMORE	Alzheimer<c3><95>s disease (Late onset) (more controls excluded) || id:finn-b-AD_LO_EXMORE	|| id:ieu-b-5143	Simple mode	99	-1.02227	2.13952	0.633853	ieu-b-5143_vs_finn-b-AD_LO_EXMORE	Hypertension_DementiaAD
															ieu-b-5143	finn-b-AD_LO_EXMORE	Alzheimer<c3><95>s disease (Late onset) (more controls excluded) || id:finn-b-AD_LO_EXMORE	|| id:ieu-b-5143	Weighted mode	99	-0.548121	1.75734	0.755776	ieu-b-5143_vs_finn-b-AD_LO_EXMORE	Hypertension_DementiaAD
															ieu-b-5143	finn-b-AD_AM	Alzheimer<c3><95>s disease (Atypical or mixed) || id:finn-b-AD_AM	|| id:ieu-b-5143	MR Egger	99	0.990595	3.51538	0.778706	ieu-b-5143_vs_finn-b-AD_AM	Hypertension_DementiaAD
															ieu-b-5143	finn-b-AD_AM	Alzheimer<c3><95>s disease (Atypical or mixed) || id:finn-b-AD_AM	|| id:ieu-b-5143	Weighted median	99	0.761161	1.41951	0.591811	ieu-b-5143_vs_finn-b-AD_AM	Hypertension_DementiaAD
															ieu-b-5143	finn-b-AD_AM	Alzheimer<c3><95>s disease (Atypical or mixed) || id:finn-b-AD_AM	|| id:ieu-b-5143	Inverse variance weighted	99	0.87659	0.967923	0.365126	ieu-b-5143_vs_finn-b-AD_AM	Hypertension_DementiaAD
															ieu-b-5143	finn-b-AD_AM	Alzheimer<c3><95>s disease (Atypical or mixed) || id:finn-b-AD_AM	|| id:ieu-b-5143	Simple mode	99	-5.89543	3.9313	0.136929	ieu-b-5143_vs_finn-b-AD_AM	Hypertension_DementiaAD
															ieu-b-5143	finn-b-AD_AM	Alzheimer<c3><95>s disease (Atypical or mixed) || id:finn-b-AD_AM	|| id:ieu-b-5143	Weighted mode	99	-0.907872	3.52893	0.797513	ieu-b-5143_vs_finn-b-AD_AM	Hypertension_DementiaAD
															ieu-b-5143	finn-b-AD_EO_EXMORE	Alzheimer<c3><95>s disease (Early onset) (more controls excluded) || id:finn-b-AD_EO_EXMORE	|| id:ieu-b-5143	MR Egger	99	3.31676	3.86262	0.392634	ieu-b-5143_vs_finn-b-AD_EO_EXMORE	Hypertension_DementiaAD
															ieu-b-5143	finn-b-AD_EO_EXMORE	Alzheimer<c3><95>s disease (Early onset) (more controls excluded) || id:finn-b-AD_EO_EXMORE	|| id:ieu-b-5143	Weighted median	99	0.999376	1.60559	0.533656	ieu-b-5143_vs_finn-b-AD_EO_EXMORE	Hypertension_DementiaAD
															ieu-b-5143	finn-b-AD_EO_EXMORE	Alzheimer<c3><95>s disease (Early onset) (more controls excluded) || id:finn-b-AD_EO_EXMORE	|| id:ieu-b-5143	Inverse variance weighted	99	1.63816	1.06622	0.124436	ieu-b-5143_vs_finn-b-AD_EO_EXMORE	Hypertension_DementiaAD
															ieu-b-5143	finn-b-AD_EO_EXMORE	Alzheimer<c3><95>s disease (Early onset) (more controls excluded) || id:finn-b-AD_EO_EXMORE	|| id:ieu-b-5143	Simple mode	99	-1.39892	4.25319	0.742926	ieu-b-5143_vs_finn-b-AD_EO_EXMORE	Hypertension_DementiaAD
															ieu-b-5143	finn-b-AD_EO_EXMORE	Alzheimer<c3><95>s disease (Early onset) (more controls excluded) || id:finn-b-AD_EO_EXMORE	|| id:ieu-b-5143	Weighted mode	99	-0.618833	3.78859	0.870586	ieu-b-5143_vs_finn-b-AD_EO_EXMORE	Hypertension_DementiaAD
															ieu-b-5143	finn-b-AD_U_EXMORE	Alzheimer<c3><95>s disease (undefined) (more controls excluded) || id:finn-b-AD_U_EXMORE	|| id:ieu-b-5143	MR Egger	99	-11.9376	7.75848	0.127145	ieu-b-5143_vs_finn-b-AD_U_EXMORE	Hypertension_DementiaAD
															ieu-b-5143	finn-b-AD_U_EXMORE	Alzheimer<c3><95>s disease (undefined) (more controls excluded) || id:finn-b-AD_U_EXMORE	|| id:ieu-b-5143	Weighted median	99	-0.688818	3.22575	0.830908	ieu-b-5143_vs_finn-b-AD_U_EXMORE	Hypertension_DementiaAD
															ieu-b-5143	finn-b-AD_U_EXMORE	Alzheimer<c3><95>s disease (undefined) (more controls excluded) || id:finn-b-AD_U_EXMORE	|| id:ieu-b-5143	Inverse variance weighted	99	-1.69237	2.14593	0.430321	ieu-b-5143_vs_finn-b-AD_U_EXMORE	Hypertension_DementiaAD
															ieu-b-5143	finn-b-AD_U_EXMORE	Alzheimer<c3><95>s disease (undefined) (more controls excluded) || id:finn-b-AD_U_EXMORE	|| id:ieu-b-5143	Simple mode	99	0.0143192	9.08698	0.998746	ieu-b-5143_vs_finn-b-AD_U_EXMORE	Hypertension_DementiaAD
															ieu-b-5143	finn-b-AD_U_EXMORE	Alzheimer<c3><95>s disease (undefined) (more controls excluded) || id:finn-b-AD_U_EXMORE	|| id:ieu-b-5143	Weighted mode	99	-3.70647	7.70582	0.631592	ieu-b-5143_vs_finn-b-AD_U_EXMORE	Hypertension_DementiaAD
															ieu-b-5143	finn-b-AD_EO	Alzheimer<c3><95>s disease (Early onset) || id:finn-b-AD_EO	|| id:ieu-b-5143	MR Egger	99	2.71283	3.80539	0.477624	ieu-b-5143_vs_finn-b-AD_EO	Hypertension_DementiaAD
															ieu-b-5143	finn-b-AD_EO	Alzheimer<c3><95>s disease (Early onset) || id:finn-b-AD_EO	|| id:ieu-b-5143	Weighted median	99	1.76375	1.52671	0.247981	ieu-b-5143_vs_finn-b-AD_EO	Hypertension_DementiaAD
															ieu-b-5143	finn-b-AD_EO	Alzheimer<c3><95>s disease (Early onset) || id:finn-b-AD_EO	|| id:ieu-b-5143	Inverse variance weighted	99	1.16823	1.05213	0.266849	ieu-b-5143_vs_finn-b-AD_EO	Hypertension_DementiaAD
															ieu-b-5143	finn-b-AD_EO	Alzheimer<c3><95>s disease (Early onset) || id:finn-b-AD_EO	|| id:ieu-b-5143	Simple mode	99	3.30093	4.25626	0.439884	ieu-b-5143_vs_finn-b-AD_EO	Hypertension_DementiaAD
															ieu-b-5143	finn-b-AD_EO	Alzheimer<c3><95>s disease (Early onset) || id:finn-b-AD_EO	|| id:ieu-b-5143	Weighted mode	99	2.84897	3.60401	0.431145	ieu-b-5143_vs_finn-b-AD_EO	Hypertension_DementiaAD
															ieu-b-5143	finn-b-AD_U	Alzheimer<c3><95>s disease (undefined) || id:finn-b-AD_U	|| id:ieu-b-5143	MR Egger	99	-12.4489	7.60435	0.104854	ieu-b-5143_vs_finn-b-AD_U	Hypertension_DementiaAD
															ieu-b-5143	finn-b-AD_U	Alzheimer<c3><95>s disease (undefined) || id:finn-b-AD_U	|| id:ieu-b-5143	Weighted median	99	-2.89718	3.0587	0.34354	ieu-b-5143_vs_finn-b-AD_U	Hypertension_DementiaAD
															ieu-b-5143	finn-b-AD_U	Alzheimer<c3><95>s disease (undefined) || id:finn-b-AD_U	|| id:ieu-b-5143	Inverse variance weighted	99	-2.38749	2.11043	0.257935	ieu-b-5143_vs_finn-b-AD_U	Hypertension_DementiaAD
															ieu-b-5143	finn-b-AD_U	Alzheimer<c3><95>s disease (undefined) || id:finn-b-AD_U	|| id:ieu-b-5143	Simple mode	99	-1.2469	7.69287	0.871573	ieu-b-5143_vs_finn-b-AD_U	Hypertension_DementiaAD
															ieu-b-5143	finn-b-AD_U	Alzheimer<c3><95>s disease (undefined) || id:finn-b-AD_U	|| id:ieu-b-5143	Weighted mode	99	-2.70642	7.26513	0.710309	ieu-b-5143_vs_finn-b-AD_U	Hypertension_DementiaAD
															ieu-b-5143	ebi-a-GCST90012878	Family history of Alzheimer's disease || id:ebi-a-GCST90012878	|| id:ieu-b-5143	MR Egger	103	-0.0150032	0.0565059	0.791154	ieu-b-5143_vs_ebi-a-GCST90012878	Hypertension_DementiaAD
															ieu-b-5143	ebi-a-GCST90012878	Family history of Alzheimer's disease || id:ebi-a-GCST90012878	|| id:ieu-b-5143	Weighted median	103	-0.0919463	0.020134	4.95402e-06	ieu-b-5143_vs_ebi-a-GCST90012878	Hypertension_DementiaAD
															ieu-b-5143	ebi-a-GCST90012878	Family history of Alzheimer's disease || id:ebi-a-GCST90012878	|| id:ieu-b-5143	Inverse variance weighted	103	-0.096324	0.0153067	3.11527e-10	ieu-b-5143_vs_ebi-a-GCST90012878	Hypertension_DementiaAD
															ieu-b-5143	ebi-a-GCST90012878	Family history of Alzheimer's disease || id:ebi-a-GCST90012878	|| id:ieu-b-5143	Simple mode	103	-0.104365	0.0535885	0.0542213	ieu-b-5143_vs_ebi-a-GCST90012878	Hypertension_DementiaAD
															ieu-b-5143	ebi-a-GCST90012878	Family history of Alzheimer's disease || id:ebi-a-GCST90012878	|| id:ieu-b-5143	Weighted mode	103	-0.0744911	0.0411645	0.0733038	ieu-b-5143_vs_ebi-a-GCST90012878	Hypertension_DementiaAD
															ieu-b-5143	ebi-a-GCST90012877	Alzheimer's disease or family history of Alzheimer's disease || id:ebi-a-GCST90012877	|| id:ieu-b-5143	MR Egger	102	-0.184748	0.830925	0.824502	ieu-b-5143_vs_ebi-a-GCST90012877	Hypertension_DementiaAD
															ieu-b-5143	ebi-a-GCST90012877	Alzheimer's disease or family history of Alzheimer's disease || id:ebi-a-GCST90012877	|| id:ieu-b-5143	Weighted median	102	-1.07843	0.255748	2.47832e-05	ieu-b-5143_vs_ebi-a-GCST90012877	Hypertension_DementiaAD
															ieu-b-5143	ebi-a-GCST90012877	Alzheimer's disease or family history of Alzheimer's disease || id:ebi-a-GCST90012877	|| id:ieu-b-5143	Inverse variance weighted	102	-1.08778	0.222979	1.0696e-06	ieu-b-5143_vs_ebi-a-GCST90012877	Hypertension_DementiaAD
															ieu-b-5143	ebi-a-GCST90012877	Alzheimer's disease or family history of Alzheimer's disease || id:ebi-a-GCST90012877	|| id:ieu-b-5143	Simple mode	102	-1.28673	0.679442	0.0611124	ieu-b-5143_vs_ebi-a-GCST90012877	Hypertension_DementiaAD
															ieu-b-5143	ebi-a-GCST90012877	Alzheimer's disease or family history of Alzheimer's disease || id:ebi-a-GCST90012877	|| id:ieu-b-5143	Weighted mode	102	-1.10649	0.612748	0.0739315	ieu-b-5143_vs_ebi-a-GCST90012877	Hypertension_DementiaAD
															ieu-b-5143	ebi-a-GCST90001390	Dementia with Lewy bodies || id:ebi-a-GCST90001390	|| id:ieu-b-5143	MR Egger	95	-1.34125	2.55281	0.600555	ieu-b-5143_vs_ebi-a-GCST90001390	Hypertension_DementiaAD
															ieu-b-5143	ebi-a-GCST90001390	Dementia with Lewy bodies || id:ebi-a-GCST90001390	|| id:ieu-b-5143	Weighted median	95	1.12252	0.980745	0.252393	ieu-b-5143_vs_ebi-a-GCST90001390	Hypertension_DementiaAD
															ieu-b-5143	ebi-a-GCST90001390	Dementia with Lewy bodies || id:ebi-a-GCST90001390	|| id:ieu-b-5143	Inverse variance weighted	95	1.18742	0.673749	0.0779997	ieu-b-5143_vs_ebi-a-GCST90001390	Hypertension_DementiaAD
															ieu-b-5143	ebi-a-GCST90001390	Dementia with Lewy bodies || id:ebi-a-GCST90001390	|| id:ieu-b-5143	Simple mode	95	-0.650283	2.67975	0.808793	ieu-b-5143_vs_ebi-a-GCST90001390	Hypertension_DementiaAD
															ieu-b-5143	ebi-a-GCST90001390	Dementia with Lewy bodies || id:ebi-a-GCST90001390	|| id:ieu-b-5143	Weighted mode	95	0.621984	2.47213	0.8019	ieu-b-5143_vs_ebi-a-GCST90001390	Hypertension_DementiaAD
															ieu-b-5142	ebi-a-GCST90093378	Dementia with Lewy bodies in APOE e4+ carriers || id:ebi-a-GCST90093378	|| id:ieu-b-5142	MR Egger	5	-107.821	131.753	0.473105	ieu-b-5142_vs_ebi-a-GCST90093378	Hypertension_DementiaAD
															ieu-b-5142	ebi-a-GCST90093378	Dementia with Lewy bodies in APOE e4+ carriers || id:ebi-a-GCST90093378	|| id:ieu-b-5142	Weighted median	5	-14.0586	24.2982	0.562869	ieu-b-5142_vs_ebi-a-GCST90093378	Hypertension_DementiaAD
															ieu-b-5142	ebi-a-GCST90093378	Dementia with Lewy bodies in APOE e4+ carriers || id:ebi-a-GCST90093378	|| id:ieu-b-5142	Inverse variance weighted	5	-8.29908	25.0682	0.7406	ieu-b-5142_vs_ebi-a-GCST90093378	Hypertension_DementiaAD
															ieu-b-5142	ebi-a-GCST90093378	Dementia with Lewy bodies in APOE e4+ carriers || id:ebi-a-GCST90093378	|| id:ieu-b-5142	Simple mode	5	6.19718	32.3856	0.857568	ieu-b-5142_vs_ebi-a-GCST90093378	Hypertension_DementiaAD
															ieu-b-5142	ebi-a-GCST90093378	Dementia with Lewy bodies in APOE e4+ carriers || id:ebi-a-GCST90093378	|| id:ieu-b-5142	Weighted mode	5	0.936257	32.3665	0.978309	ieu-b-5142_vs_ebi-a-GCST90093378	Hypertension_DementiaAD
															ieu-b-5142	ebi-a-GCST90027158	Alzheimer's disease || id:ebi-a-GCST90027158	|| id:ieu-b-5142	MR Egger	6	3.41471	7.55439	0.674684	ieu-b-5142_vs_ebi-a-GCST90027158	Hypertension_DementiaAD
															ieu-b-5142	ebi-a-GCST90027158	Alzheimer's disease || id:ebi-a-GCST90027158	|| id:ieu-b-5142	Weighted median	6	-0.313627	1.96195	0.872995	ieu-b-5142_vs_ebi-a-GCST90027158	Hypertension_DementiaAD
															ieu-b-5142	ebi-a-GCST90027158	Alzheimer's disease || id:ebi-a-GCST90027158	|| id:ieu-b-5142	Inverse variance weighted	6	0.553859	1.5321	0.717723	ieu-b-5142_vs_ebi-a-GCST90027158	Hypertension_DementiaAD
															ieu-b-5142	ebi-a-GCST90027158	Alzheimer's disease || id:ebi-a-GCST90027158	|| id:ieu-b-5142	Simple mode	6	-0.717031	2.81098	0.808819	ieu-b-5142_vs_ebi-a-GCST90027158	Hypertension_DementiaAD
															ieu-b-5142	ebi-a-GCST90027158	Alzheimer's disease || id:ebi-a-GCST90027158	|| id:ieu-b-5142	Weighted mode	6	-0.991053	2.53404	0.711836	ieu-b-5142_vs_ebi-a-GCST90027158	Hypertension_DementiaAD
															ieu-b-5142	ebi-a-GCST90013971	Any parental history of Alzheimer's disease (SPA correction) || id:ebi-a-GCST90013971	|| id:ieu-b-5142	MR Egger	5	-5.08586	7.81229	0.561459	ieu-b-5142_vs_ebi-a-GCST90013971	Hypertension_DementiaAD
															ieu-b-5142	ebi-a-GCST90013971	Any parental history of Alzheimer's disease (SPA correction) || id:ebi-a-GCST90013971	|| id:ieu-b-5142	Weighted median	5	-0.995078	1.95697	0.611118	ieu-b-5142_vs_ebi-a-GCST90013971	Hypertension_DementiaAD
															ieu-b-5142	ebi-a-GCST90013971	Any parental history of Alzheimer's disease (SPA correction) || id:ebi-a-GCST90013971	|| id:ieu-b-5142	Inverse variance weighted	5	-0.169945	1.53081	0.911603	ieu-b-5142_vs_ebi-a-GCST90013971	Hypertension_DementiaAD
															ieu-b-5142	ebi-a-GCST90013971	Any parental history of Alzheimer's disease (SPA correction) || id:ebi-a-GCST90013971	|| id:ieu-b-5142	Simple mode	5	-1.53	2.74215	0.606627	ieu-b-5142_vs_ebi-a-GCST90013971	Hypertension_DementiaAD
															ieu-b-5142	ebi-a-GCST90013971	Any parental history of Alzheimer's disease (SPA correction) || id:ebi-a-GCST90013971	|| id:ieu-b-5142	Weighted mode	5	-1.415	2.7764	0.637127	ieu-b-5142_vs_ebi-a-GCST90013971	Hypertension_DementiaAD
															ieu-b-5142	ebi-a-GCST90013921	Any parental history of Alzheimer's disease (Firth correction) || id:ebi-a-GCST90013921	|| id:ieu-b-5142	MR Egger	5	-5.08586	7.81229	0.561459	ieu-b-5142_vs_ebi-a-GCST90013921	Hypertension_DementiaAD
															ieu-b-5142	ebi-a-GCST90013921	Any parental history of Alzheimer's disease (Firth correction) || id:ebi-a-GCST90013921	|| id:ieu-b-5142	Weighted median	5	-0.995078	2.15047	0.64356	ieu-b-5142_vs_ebi-a-GCST90013921	Hypertension_DementiaAD
															ieu-b-5142	ebi-a-GCST90013921	Any parental history of Alzheimer's disease (Firth correction) || id:ebi-a-GCST90013921	|| id:ieu-b-5142	Inverse variance weighted	5	-0.169945	1.53081	0.911603	ieu-b-5142_vs_ebi-a-GCST90013921	Hypertension_DementiaAD
															ieu-b-5142	ebi-a-GCST90013921	Any parental history of Alzheimer's disease (Firth correction) || id:ebi-a-GCST90013921	|| id:ieu-b-5142	Simple mode	5	-1.53	2.73107	0.60522	ieu-b-5142_vs_ebi-a-GCST90013921	Hypertension_DementiaAD
															ieu-b-5142	ebi-a-GCST90013921	Any parental history of Alzheimer's disease (Firth correction) || id:ebi-a-GCST90013921	|| id:ieu-b-5142	Weighted mode	5	-1.415	2.74653	0.633581	ieu-b-5142_vs_ebi-a-GCST90013921	Hypertension_DementiaAD
															ieu-b-5142	ieu-b-5067	Alzheimer's disease || id:ieu-b-5067	|| id:ieu-b-5142	MR Egger	6	0.0959592	0.0830834	0.3124	ieu-b-5142_vs_ieu-b-5067	Hypertension_DementiaAD
															ieu-b-5142	ieu-b-5067	Alzheimer's disease || id:ieu-b-5067	|| id:ieu-b-5142	Weighted median	6	0.0272198	0.0208416	0.191541	ieu-b-5142_vs_ieu-b-5067	Hypertension_DementiaAD
															ieu-b-5142	ieu-b-5067	Alzheimer's disease || id:ieu-b-5067	|| id:ieu-b-5142	Inverse variance weighted	6	0.0230317	0.017452	0.186929	ieu-b-5142_vs_ieu-b-5067	Hypertension_DementiaAD
															ieu-b-5142	ieu-b-5067	Alzheimer's disease || id:ieu-b-5067	|| id:ieu-b-5142	Simple mode	6	0.0306954	0.030576	0.361506	ieu-b-5142_vs_ieu-b-5067	Hypertension_DementiaAD
															ieu-b-5142	ieu-b-5067	Alzheimer's disease || id:ieu-b-5067	|| id:ieu-b-5142	Weighted mode	6	0.0337792	0.0278951	0.280029	ieu-b-5142_vs_ieu-b-5067	Hypertension_DementiaAD
															ieu-b-5142	finn-b-VD_MX	Vascular dementia (mixed) || id:finn-b-VD_MX	|| id:ieu-b-5142	MR Egger	6	149.031	126.485	0.304004	ieu-b-5142_vs_finn-b-VD_MX	Hypertension_DementiaAD
															ieu-b-5142	finn-b-VD_MX	Vascular dementia (mixed) || id:finn-b-VD_MX	|| id:ieu-b-5142	Weighted median	6	-25.7695	35.0848	0.46265	ieu-b-5142_vs_finn-b-VD_MX	Hypertension_DementiaAD
															ieu-b-5142	finn-b-VD_MX	Vascular dementia (mixed) || id:finn-b-VD_MX	|| id:ieu-b-5142	Inverse variance weighted	6	-5.36247	27.407	0.844875	ieu-b-5142_vs_finn-b-VD_MX	Hypertension_DementiaAD
															ieu-b-5142	finn-b-VD_MX	Vascular dementia (mixed) || id:finn-b-VD_MX	|| id:ieu-b-5142	Simple mode	6	-49.5404	53.5077	0.39701	ieu-b-5142_vs_finn-b-VD_MX	Hypertension_DementiaAD
															ieu-b-5142	finn-b-VD_MX	Vascular dementia (mixed) || id:finn-b-VD_MX	|| id:ieu-b-5142	Weighted mode	6	-50.1505	66.7293	0.48617	ieu-b-5142_vs_finn-b-VD_MX	Hypertension_DementiaAD
															ieu-b-5142	finn-b-VD_MI	Vascular dementia (multiple infarctations) || id:finn-b-VD_MI	|| id:ieu-b-5142	MR Egger	6	194.404	92.393	0.103175	ieu-b-5142_vs_finn-b-VD_MI	Hypertension_DementiaAD
															ieu-b-5142	finn-b-VD_MI	Vascular dementia (multiple infarctations) || id:finn-b-VD_MI	|| id:ieu-b-5142	Weighted median	6	46.3395	24.2279	0.0557929	ieu-b-5142_vs_finn-b-VD_MI	Hypertension_DementiaAD
															ieu-b-5142	finn-b-VD_MI	Vascular dementia (multiple infarctations) || id:finn-b-VD_MI	|| id:ieu-b-5142	Inverse variance weighted	6	21.3102	23.5406	0.365331	ieu-b-5142_vs_finn-b-VD_MI	Hypertension_DementiaAD
															ieu-b-5142	finn-b-VD_MI	Vascular dementia (multiple infarctations) || id:finn-b-VD_MI	|| id:ieu-b-5142	Simple mode	6	46.1751	30.3875	0.189096	ieu-b-5142_vs_finn-b-VD_MI	Hypertension_DementiaAD
															ieu-b-5142	finn-b-VD_MI	Vascular dementia (multiple infarctations) || id:finn-b-VD_MI	|| id:ieu-b-5142	Weighted mode	6	47.7958	26.6715	0.133119	ieu-b-5142_vs_finn-b-VD_MI	Hypertension_DementiaAD
															ieu-b-5142	finn-b-VD_SC	Vascular dementia (subcortical) || id:finn-b-VD_SC	|| id:ieu-b-5142	MR Egger	6	28.568	78.6874	0.734935	ieu-b-5142_vs_finn-b-VD_SC	Hypertension_DementiaAD
															ieu-b-5142	finn-b-VD_SC	Vascular dementia (subcortical) || id:finn-b-VD_SC	|| id:ieu-b-5142	Weighted median	6	5.30445	19.7594	0.788351	ieu-b-5142_vs_finn-b-VD_SC	Hypertension_DementiaAD
															ieu-b-5142	finn-b-VD_SC	Vascular dementia (subcortical) || id:finn-b-VD_SC	|| id:ieu-b-5142	Inverse variance weighted	6	3.28123	16.169	0.839187	ieu-b-5142_vs_finn-b-VD_SC	Hypertension_DementiaAD
															ieu-b-5142	finn-b-VD_SC	Vascular dementia (subcortical) || id:finn-b-VD_SC	|| id:ieu-b-5142	Simple mode	6	-2.18262	30.1044	0.945013	ieu-b-5142_vs_finn-b-VD_SC	Hypertension_DementiaAD
															ieu-b-5142	finn-b-VD_SC	Vascular dementia (subcortical) || id:finn-b-VD_SC	|| id:ieu-b-5142	Weighted mode	6	5.20494	25.5875	0.846828	ieu-b-5142_vs_finn-b-VD_SC	Hypertension_DementiaAD
															ieu-b-5142	finn-b-VD_U	Vascular dementia (undefined) || id:finn-b-VD_U	|| id:ieu-b-5142	MR Egger	6	166.787	64.8105	0.0617527	ieu-b-5142_vs_finn-b-VD_U	Hypertension_DementiaAD
															ieu-b-5142	finn-b-VD_U	Vascular dementia (undefined) || id:finn-b-VD_U	|| id:ieu-b-5142	Weighted median	6	8.88672	18.4499	0.630043	ieu-b-5142_vs_finn-b-VD_U	Hypertension_DementiaAD
															ieu-b-5142	finn-b-VD_U	Vascular dementia (undefined) || id:finn-b-VD_U	|| id:ieu-b-5142	Inverse variance weighted	6	9.62458	18.5282	0.603443	ieu-b-5142_vs_finn-b-VD_U	Hypertension_DementiaAD
															ieu-b-5142	finn-b-VD_U	Vascular dementia (undefined) || id:finn-b-VD_U	|| id:ieu-b-5142	Simple mode	6	6.73557	25.4645	0.801945	ieu-b-5142_vs_finn-b-VD_U	Hypertension_DementiaAD
															ieu-b-5142	finn-b-VD_U	Vascular dementia (undefined) || id:finn-b-VD_U	|| id:ieu-b-5142	Weighted mode	6	7.1041	24.8659	0.786568	ieu-b-5142_vs_finn-b-VD_U	Hypertension_DementiaAD
															ieu-b-5142	finn-b-PD_DEMENTIA	Dementia due to Parkinsons disease || id:finn-b-PD_DEMENTIA	|| id:ieu-b-5142	MR Egger	6	14.5017	76.5913	0.859047	ieu-b-5142_vs_finn-b-PD_DEMENTIA	Hypertension_DementiaAD
															ieu-b-5142	finn-b-PD_DEMENTIA	Dementia due to Parkinsons disease || id:finn-b-PD_DEMENTIA	|| id:ieu-b-5142	Weighted median	6	-7.24786	18.3292	0.692528	ieu-b-5142_vs_finn-b-PD_DEMENTIA	Hypertension_DementiaAD
															ieu-b-5142	finn-b-PD_DEMENTIA	Dementia due to Parkinsons disease || id:finn-b-PD_DEMENTIA	|| id:ieu-b-5142	Inverse variance weighted	6	-5.1844	15.7458	0.741963	ieu-b-5142_vs_finn-b-PD_DEMENTIA	Hypertension_DementiaAD
															ieu-b-5142	finn-b-PD_DEMENTIA	Dementia due to Parkinsons disease || id:finn-b-PD_DEMENTIA	|| id:ieu-b-5142	Simple mode	6	-7.85918	26.6116	0.779614	ieu-b-5142_vs_finn-b-PD_DEMENTIA	Hypertension_DementiaAD
															ieu-b-5142	finn-b-PD_DEMENTIA	Dementia due to Parkinsons disease || id:finn-b-PD_DEMENTIA	|| id:ieu-b-5142	Weighted mode	6	-7.85918	26.3118	0.777189	ieu-b-5142_vs_finn-b-PD_DEMENTIA	Hypertension_DementiaAD
															ieu-b-5142	finn-b-PD_DEMENTIA_EXMORE	Dementia due to Parkinsons disease (more controls excluded) || id:finn-b-PD_DEMENTIA_EXMORE	|| id:ieu-b-5142	MR Egger	6	19.4033	77.4332	0.814483	ieu-b-5142_vs_finn-b-PD_DEMENTIA_EXMORE	Hypertension_DementiaAD
															ieu-b-5142	finn-b-PD_DEMENTIA_EXMORE	Dementia due to Parkinsons disease (more controls excluded) || id:finn-b-PD_DEMENTIA_EXMORE	|| id:ieu-b-5142	Weighted median	6	-7.64598	19.805	0.69945	ieu-b-5142_vs_finn-b-PD_DEMENTIA_EXMORE	Hypertension_DementiaAD
															ieu-b-5142	finn-b-PD_DEMENTIA_EXMORE	Dementia due to Parkinsons disease (more controls excluded) || id:finn-b-PD_DEMENTIA_EXMORE	|| id:ieu-b-5142	Inverse variance weighted	6	-3.03307	15.9228	0.848929	ieu-b-5142_vs_finn-b-PD_DEMENTIA_EXMORE	Hypertension_DementiaAD
															ieu-b-5142	finn-b-PD_DEMENTIA_EXMORE	Dementia due to Parkinsons disease (more controls excluded) || id:finn-b-PD_DEMENTIA_EXMORE	|| id:ieu-b-5142	Simple mode	6	-8.84665	26.1871	0.749217	ieu-b-5142_vs_finn-b-PD_DEMENTIA_EXMORE	Hypertension_DementiaAD
															ieu-b-5142	finn-b-PD_DEMENTIA_EXMORE	Dementia due to Parkinsons disease (more controls excluded) || id:finn-b-PD_DEMENTIA_EXMORE	|| id:ieu-b-5142	Weighted mode	6	-8.57545	24.6371	0.741962	ieu-b-5142_vs_finn-b-PD_DEMENTIA_EXMORE	Hypertension_DementiaAD
															ieu-b-5142	finn-b-I9_VASCDEM	Vascular dementia (I9_VASCDEM) || id:finn-b-I9_VASCDEM	|| id:ieu-b-5142	MR Egger	6	96.9334	49.1615	0.119931	ieu-b-5142_vs_finn-b-I9_VASCDEM	Hypertension_DementiaAD
															ieu-b-5142	finn-b-I9_VASCDEM	Vascular dementia (I9_VASCDEM) || id:finn-b-I9_VASCDEM	|| id:ieu-b-5142	Weighted median	6	6.86597	13.0356	0.598396	ieu-b-5142_vs_finn-b-I9_VASCDEM	Hypertension_DementiaAD
															ieu-b-5142	finn-b-I9_VASCDEM	Vascular dementia (I9_VASCDEM) || id:finn-b-I9_VASCDEM	|| id:ieu-b-5142	Inverse variance weighted	6	11.0982	12.116	0.35967	ieu-b-5142_vs_finn-b-I9_VASCDEM	Hypertension_DementiaAD
															ieu-b-5142	finn-b-I9_VASCDEM	Vascular dementia (I9_VASCDEM) || id:finn-b-I9_VASCDEM	|| id:ieu-b-5142	Simple mode	6	4.41774	20.3915	0.837046	ieu-b-5142_vs_finn-b-I9_VASCDEM	Hypertension_DementiaAD
															ieu-b-5142	finn-b-I9_VASCDEM	Vascular dementia (I9_VASCDEM) || id:finn-b-I9_VASCDEM	|| id:ieu-b-5142	Weighted mode	6	4.11686	19.263	0.839208	ieu-b-5142_vs_finn-b-I9_VASCDEM	Hypertension_DementiaAD
															ieu-b-5142	finn-b-KRA_PSY_DEMENTIA	Any dementia || id:finn-b-KRA_PSY_DEMENTIA	|| id:ieu-b-5142	MR Egger	6	8.53773	18.1784	0.663055	ieu-b-5142_vs_finn-b-KRA_PSY_DEMENTIA	Hypertension_DementiaAD
															ieu-b-5142	finn-b-KRA_PSY_DEMENTIA	Any dementia || id:finn-b-KRA_PSY_DEMENTIA	|| id:ieu-b-5142	Weighted median	6	6.34574	4.70806	0.177708	ieu-b-5142_vs_finn-b-KRA_PSY_DEMENTIA	Hypertension_DementiaAD
															ieu-b-5142	finn-b-KRA_PSY_DEMENTIA	Any dementia || id:finn-b-KRA_PSY_DEMENTIA	|| id:ieu-b-5142	Inverse variance weighted	6	7.39784	3.74217	0.0480547	ieu-b-5142_vs_finn-b-KRA_PSY_DEMENTIA	Hypertension_DementiaAD
															ieu-b-5142	finn-b-KRA_PSY_DEMENTIA	Any dementia || id:finn-b-KRA_PSY_DEMENTIA	|| id:ieu-b-5142	Simple mode	6	6.64866	6.20485	0.332906	ieu-b-5142_vs_finn-b-KRA_PSY_DEMENTIA	Hypertension_DementiaAD
															ieu-b-5142	finn-b-KRA_PSY_DEMENTIA	Any dementia || id:finn-b-KRA_PSY_DEMENTIA	|| id:ieu-b-5142	Weighted mode	6	6.06513	6.23374	0.375263	ieu-b-5142_vs_finn-b-KRA_PSY_DEMENTIA	Hypertension_DementiaAD
															ieu-b-5142	finn-b-KRA_PSY_DEMENTIA_EXMORE	Any dementia (more controls excluded) || id:finn-b-KRA_PSY_DEMENTIA_EXMORE	|| id:ieu-b-5142	MR Egger	6	16.4949	18.5249	0.423558	ieu-b-5142_vs_finn-b-KRA_PSY_DEMENTIA_EXMORE	Hypertension_DementiaAD
															ieu-b-5142	finn-b-KRA_PSY_DEMENTIA_EXMORE	Any dementia (more controls excluded) || id:finn-b-KRA_PSY_DEMENTIA_EXMORE	|| id:ieu-b-5142	Weighted median	6	5.99337	4.7447	0.206527	ieu-b-5142_vs_finn-b-KRA_PSY_DEMENTIA_EXMORE	Hypertension_DementiaAD
															ieu-b-5142	finn-b-KRA_PSY_DEMENTIA_EXMORE	Any dementia (more controls excluded) || id:finn-b-KRA_PSY_DEMENTIA_EXMORE	|| id:ieu-b-5142	Inverse variance weighted	6	7.4832	3.81379	0.0497456	ieu-b-5142_vs_finn-b-KRA_PSY_DEMENTIA_EXMORE	Hypertension_DementiaAD
															ieu-b-5142	finn-b-KRA_PSY_DEMENTIA_EXMORE	Any dementia (more controls excluded) || id:finn-b-KRA_PSY_DEMENTIA_EXMORE	|| id:ieu-b-5142	Simple mode	6	4.71389	6.29475	0.487653	ieu-b-5142_vs_finn-b-KRA_PSY_DEMENTIA_EXMORE	Hypertension_DementiaAD
															ieu-b-5142	finn-b-KRA_PSY_DEMENTIA_EXMORE	Any dementia (more controls excluded) || id:finn-b-KRA_PSY_DEMENTIA_EXMORE	|| id:ieu-b-5142	Weighted mode	6	5.78998	6.05224	0.382671	ieu-b-5142_vs_finn-b-KRA_PSY_DEMENTIA_EXMORE	Hypertension_DementiaAD
															ieu-b-5142	finn-b-G6_ALZHEIMER_EXMORE	Alzheimer disease (more controls excluded) || id:finn-b-G6_ALZHEIMER_EXMORE	|| id:ieu-b-5142	MR Egger	6	-0.331416	23.9384	0.989617	ieu-b-5142_vs_finn-b-G6_ALZHEIMER_EXMORE	Hypertension_DementiaAD
															ieu-b-5142	finn-b-G6_ALZHEIMER_EXMORE	Alzheimer disease (more controls excluded) || id:finn-b-G6_ALZHEIMER_EXMORE	|| id:ieu-b-5142	Weighted median	6	3.70471	6.16921	0.548162	ieu-b-5142_vs_finn-b-G6_ALZHEIMER_EXMORE	Hypertension_DementiaAD
															ieu-b-5142	finn-b-G6_ALZHEIMER_EXMORE	Alzheimer disease (more controls excluded) || id:finn-b-G6_ALZHEIMER_EXMORE	|| id:ieu-b-5142	Inverse variance weighted	6	6.06695	4.9229	0.217802	ieu-b-5142_vs_finn-b-G6_ALZHEIMER_EXMORE	Hypertension_DementiaAD
															ieu-b-5142	finn-b-G6_ALZHEIMER_EXMORE	Alzheimer disease (more controls excluded) || id:finn-b-G6_ALZHEIMER_EXMORE	|| id:ieu-b-5142	Simple mode	6	3.25322	8.85712	0.728429	ieu-b-5142_vs_finn-b-G6_ALZHEIMER_EXMORE	Hypertension_DementiaAD
															ieu-b-5142	finn-b-G6_ALZHEIMER_EXMORE	Alzheimer disease (more controls excluded) || id:finn-b-G6_ALZHEIMER_EXMORE	|| id:ieu-b-5142	Weighted mode	6	2.99652	8.66404	0.743527	ieu-b-5142_vs_finn-b-G6_ALZHEIMER_EXMORE	Hypertension_DementiaAD
															ieu-b-5142	finn-b-F5_VASCDEM	Vascular dementia (F5_VASCDEM) || id:finn-b-F5_VASCDEM	|| id:ieu-b-5142	MR Egger	6	103.998	55.6512	0.135026	ieu-b-5142_vs_finn-b-F5_VASCDEM	Hypertension_DementiaAD
															ieu-b-5142	finn-b-F5_VASCDEM	Vascular dementia (F5_VASCDEM) || id:finn-b-F5_VASCDEM	|| id:ieu-b-5142	Weighted median	6	3.41964	13.1431	0.794721	ieu-b-5142_vs_finn-b-F5_VASCDEM	Hypertension_DementiaAD
															ieu-b-5142	finn-b-F5_VASCDEM	Vascular dementia (F5_VASCDEM) || id:finn-b-F5_VASCDEM	|| id:ieu-b-5142	Inverse variance weighted	6	10.3658	13.5002	0.44259	ieu-b-5142_vs_finn-b-F5_VASCDEM	Hypertension_DementiaAD
															ieu-b-5142	finn-b-F5_VASCDEM	Vascular dementia (F5_VASCDEM) || id:finn-b-F5_VASCDEM	|| id:ieu-b-5142	Simple mode	6	2.95296	18.1383	0.877049	ieu-b-5142_vs_finn-b-F5_VASCDEM	Hypertension_DementiaAD
															ieu-b-5142	finn-b-F5_VASCDEM	Vascular dementia (F5_VASCDEM) || id:finn-b-F5_VASCDEM	|| id:ieu-b-5142	Weighted mode	6	2.28	19.3567	0.91082	ieu-b-5142_vs_finn-b-F5_VASCDEM	Hypertension_DementiaAD
															ieu-b-5142	finn-b-G6_AD_WIDE_EXMORE	"Alzheimer<c3><95>s disease, wide definition" (more controls excluded) || id:finn-b-G6_AD_WIDE_EXMORE	|| id:ieu-b-5142	MR Egger	6	-11.1057	20.2533	0.612624	ieu-b-5142_vs_finn-b-G6_AD_WIDE_EXMORE	Hypertension_DementiaAD
															ieu-b-5142	finn-b-G6_AD_WIDE_EXMORE	"Alzheimer<c3><95>s disease, wide definition" (more controls excluded) || id:finn-b-G6_AD_WIDE_EXMORE	|| id:ieu-b-5142	Weighted median	6	2.13776	5.05114	0.672133	ieu-b-5142_vs_finn-b-G6_AD_WIDE_EXMORE	Hypertension_DementiaAD
															ieu-b-5142	finn-b-G6_AD_WIDE_EXMORE	"Alzheimer<c3><95>s disease, wide definition" (more controls excluded) || id:finn-b-G6_AD_WIDE_EXMORE	|| id:ieu-b-5142	Inverse variance weighted	6	3.75517	4.16372	0.367122	ieu-b-5142_vs_finn-b-G6_AD_WIDE_EXMORE	Hypertension_DementiaAD
															ieu-b-5142	finn-b-G6_AD_WIDE_EXMORE	"Alzheimer<c3><95>s disease, wide definition" (more controls excluded) || id:finn-b-G6_AD_WIDE_EXMORE	|| id:ieu-b-5142	Simple mode	6	1.41671	6.63476	0.839349	ieu-b-5142_vs_finn-b-G6_AD_WIDE_EXMORE	Hypertension_DementiaAD
															ieu-b-5142	finn-b-G6_AD_WIDE_EXMORE	"Alzheimer<c3><95>s disease, wide definition" (more controls excluded) || id:finn-b-G6_AD_WIDE_EXMORE	|| id:ieu-b-5142	Weighted mode	6	1.72607	6.32107	0.795722	ieu-b-5142_vs_finn-b-G6_AD_WIDE_EXMORE	Hypertension_DementiaAD
															ieu-b-5142	finn-b-G6_AD_WIDE	Alzheimer<c3><95>s disease, wide definition || id:finn-b-G6_AD_WIDE	|| id:ieu-b-5142	MR Egger	6	-12.3355	18.6081	0.543637	ieu-b-5142_vs_finn-b-G6_AD_WIDE	Hypertension_DementiaAD
															ieu-b-5142	finn-b-G6_AD_WIDE	Alzheimer<c3><95>s disease, wide definition || id:finn-b-G6_AD_WIDE	|| id:ieu-b-5142	Weighted median	6	1.57063	4.68328	0.737346	ieu-b-5142_vs_finn-b-G6_AD_WIDE	Hypertension_DementiaAD
															ieu-b-5142	finn-b-G6_AD_WIDE	Alzheimer<c3><95>s disease, wide definition || id:finn-b-G6_AD_WIDE	|| id:ieu-b-5142	Inverse variance weighted	6	2.9887	3.83039	0.435237	ieu-b-5142_vs_finn-b-G6_AD_WIDE	Hypertension_DementiaAD
															ieu-b-5142	finn-b-G6_AD_WIDE	Alzheimer<c3><95>s disease, wide definition || id:finn-b-G6_AD_WIDE	|| id:ieu-b-5142	Simple mode	6	0.872056	6.32149	0.895663	ieu-b-5142_vs_finn-b-G6_AD_WIDE	Hypertension_DementiaAD
															ieu-b-5142	finn-b-G6_AD_WIDE	Alzheimer<c3><95>s disease, wide definition || id:finn-b-G6_AD_WIDE	|| id:ieu-b-5142	Weighted mode	6	1.20087	6.19941	0.854029	ieu-b-5142_vs_finn-b-G6_AD_WIDE	Hypertension_DementiaAD
															ieu-b-5142	finn-b-G6_ALZHEIMER_INCLAVO	Alzheimer disease, including avohilmo || id:finn-b-G6_ALZHEIMER_INCLAVO	|| id:ieu-b-5142	MR Egger	6	-2.46057	21.4955	0.914382	ieu-b-5142_vs_finn-b-G6_ALZHEIMER_INCLAVO	Hypertension_DementiaAD
															ieu-b-5142	finn-b-G6_ALZHEIMER_INCLAVO	Alzheimer disease, including avohilmo || id:finn-b-G6_ALZHEIMER_INCLAVO	|| id:ieu-b-5142	Weighted median	6	1.96215	5.49261	0.720916	ieu-b-5142_vs_finn-b-G6_ALZHEIMER_INCLAVO	Hypertension_DementiaAD
															ieu-b-5142	finn-b-G6_ALZHEIMER_INCLAVO	Alzheimer disease, including avohilmo || id:finn-b-G6_ALZHEIMER_INCLAVO	|| id:ieu-b-5142	Inverse variance weighted	6	4.87903	4.42128	0.269796	ieu-b-5142_vs_finn-b-G6_ALZHEIMER_INCLAVO	Hypertension_DementiaAD
															ieu-b-5142	finn-b-G6_ALZHEIMER_INCLAVO	Alzheimer disease, including avohilmo || id:finn-b-G6_ALZHEIMER_INCLAVO	|| id:ieu-b-5142	Simple mode	6	1.71524	7.68882	0.832299	ieu-b-5142_vs_finn-b-G6_ALZHEIMER_INCLAVO	Hypertension_DementiaAD
															ieu-b-5142	finn-b-G6_ALZHEIMER_INCLAVO	Alzheimer disease, including avohilmo || id:finn-b-G6_ALZHEIMER_INCLAVO	|| id:ieu-b-5142	Weighted mode	6	1.76489	6.91499	0.808715	ieu-b-5142_vs_finn-b-G6_ALZHEIMER_INCLAVO	Hypertension_DementiaAD
															ieu-b-5142	finn-b-G6_ALZHEIMER	Alzheimer disease || id:finn-b-G6_ALZHEIMER	|| id:ieu-b-5142	MR Egger	6	4.10358	22.0929	0.861686	ieu-b-5142_vs_finn-b-G6_ALZHEIMER	Hypertension_DementiaAD
															ieu-b-5142	finn-b-G6_ALZHEIMER	Alzheimer disease || id:finn-b-G6_ALZHEIMER	|| id:ieu-b-5142	Weighted median	6	3.08536	5.63573	0.58406	ieu-b-5142_vs_finn-b-G6_ALZHEIMER	Hypertension_DementiaAD
															ieu-b-5142	finn-b-G6_ALZHEIMER	Alzheimer disease || id:finn-b-G6_ALZHEIMER	|| id:ieu-b-5142	Inverse variance weighted	6	4.55049	4.54532	0.31676	ieu-b-5142_vs_finn-b-G6_ALZHEIMER	Hypertension_DementiaAD
															ieu-b-5142	finn-b-G6_ALZHEIMER	Alzheimer disease || id:finn-b-G6_ALZHEIMER	|| id:ieu-b-5142	Simple mode	6	3.10521	7.70015	0.703419	ieu-b-5142_vs_finn-b-G6_ALZHEIMER	Hypertension_DementiaAD
															ieu-b-5142	finn-b-G6_ALZHEIMER	Alzheimer disease || id:finn-b-G6_ALZHEIMER	|| id:ieu-b-5142	Weighted mode	6	3.21006	7.02339	0.666804	ieu-b-5142_vs_finn-b-G6_ALZHEIMER	Hypertension_DementiaAD
															ieu-b-5142	finn-b-F5_Dementia_U_EXMORE	Undefined dementia (more controls excluded) || id:finn-b-F5_Dementia_U_EXMORE	|| id:ieu-b-5142	MR Egger	6	12.1263	44.6611	0.79943	ieu-b-5142_vs_finn-b-F5_Dementia_U_EXMORE	Hypertension_DementiaAD
															ieu-b-5142	finn-b-F5_Dementia_U_EXMORE	Undefined dementia (more controls excluded) || id:finn-b-F5_Dementia_U_EXMORE	|| id:ieu-b-5142	Weighted median	6	6.09166	9.60103	0.525768	ieu-b-5142_vs_finn-b-F5_Dementia_U_EXMORE	Hypertension_DementiaAD
															ieu-b-5142	finn-b-F5_Dementia_U_EXMORE	Undefined dementia (more controls excluded) || id:finn-b-F5_Dementia_U_EXMORE	|| id:ieu-b-5142	Inverse variance weighted	6	14.3068	8.22235	0.0818605	ieu-b-5142_vs_finn-b-F5_Dementia_U_EXMORE	Hypertension_DementiaAD
															ieu-b-5142	finn-b-F5_Dementia_U_EXMORE	Undefined dementia (more controls excluded) || id:finn-b-F5_Dementia_U_EXMORE	|| id:ieu-b-5142	Simple mode	6	29.7341	16.4926	0.13127	ieu-b-5142_vs_finn-b-F5_Dementia_U_EXMORE	Hypertension_DementiaAD
															ieu-b-5142	finn-b-F5_Dementia_U_EXMORE	Undefined dementia (more controls excluded) || id:finn-b-F5_Dementia_U_EXMORE	|| id:ieu-b-5142	Weighted mode	6	3.79384	13.43	0.788889	ieu-b-5142_vs_finn-b-F5_Dementia_U_EXMORE	Hypertension_DementiaAD
															ieu-b-5142	finn-b-F5_DEMENTIA	Dementia || id:finn-b-F5_DEMENTIA	|| id:ieu-b-5142	MR Egger	6	-1.97644	16.8155	0.9121	ieu-b-5142_vs_finn-b-F5_DEMENTIA	Hypertension_DementiaAD
															ieu-b-5142	finn-b-F5_DEMENTIA	Dementia || id:finn-b-F5_DEMENTIA	|| id:ieu-b-5142	Weighted median	6	3.54475	4.02352	0.378314	ieu-b-5142_vs_finn-b-F5_DEMENTIA	Hypertension_DementiaAD
															ieu-b-5142	finn-b-F5_DEMENTIA	Dementia || id:finn-b-F5_DEMENTIA	|| id:ieu-b-5142	Inverse variance weighted	6	4.84441	3.45837	0.16128	ieu-b-5142_vs_finn-b-F5_DEMENTIA	Hypertension_DementiaAD
															ieu-b-5142	finn-b-F5_DEMENTIA	Dementia || id:finn-b-F5_DEMENTIA	|| id:ieu-b-5142	Simple mode	6	1.68074	6.2231	0.797891	ieu-b-5142_vs_finn-b-F5_DEMENTIA	Hypertension_DementiaAD
															ieu-b-5142	finn-b-F5_DEMENTIA	Dementia || id:finn-b-F5_DEMENTIA	|| id:ieu-b-5142	Weighted mode	6	2.0215	5.62913	0.734177	ieu-b-5142_vs_finn-b-F5_DEMENTIA	Hypertension_DementiaAD
															ieu-b-5142	finn-b-F5_Dementia_U	Undefined dementia || id:finn-b-F5_Dementia_U	|| id:ieu-b-5142	MR Egger	6	21.1457	46.4677	0.672669	ieu-b-5142_vs_finn-b-F5_Dementia_U	Hypertension_DementiaAD
															ieu-b-5142	finn-b-F5_Dementia_U	Undefined dementia || id:finn-b-F5_Dementia_U	|| id:ieu-b-5142	Weighted median	6	11.9522	9.75	0.22025	ieu-b-5142_vs_finn-b-F5_Dementia_U	Hypertension_DementiaAD
															ieu-b-5142	finn-b-F5_Dementia_U	Undefined dementia || id:finn-b-F5_Dementia_U	|| id:ieu-b-5142	Inverse variance weighted	6	15.4344	8.57547	0.0718864	ieu-b-5142_vs_finn-b-F5_Dementia_U	Hypertension_DementiaAD
															ieu-b-5142	finn-b-F5_Dementia_U	Undefined dementia || id:finn-b-F5_Dementia_U	|| id:ieu-b-5142	Simple mode	6	30.8308	17.2217	0.133426	ieu-b-5142_vs_finn-b-F5_Dementia_U	Hypertension_DementiaAD
															ieu-b-5142	finn-b-F5_Dementia_U	Undefined dementia || id:finn-b-F5_Dementia_U	|| id:ieu-b-5142	Weighted mode	6	5.28994	11.6658	0.669222	ieu-b-5142_vs_finn-b-F5_Dementia_U	Hypertension_DementiaAD
															ieu-b-5142	finn-b-F5_ALZHDEMENT	Dementia in Alzheimer disease || id:finn-b-F5_ALZHDEMENT	|| id:ieu-b-5142	MR Egger	6	5.79386	28.8589	0.850677	ieu-b-5142_vs_finn-b-F5_ALZHDEMENT	Hypertension_DementiaAD
															ieu-b-5142	finn-b-F5_ALZHDEMENT	Dementia in Alzheimer disease || id:finn-b-F5_ALZHDEMENT	|| id:ieu-b-5142	Weighted median	6	8.90404	7.02594	0.205045	ieu-b-5142_vs_finn-b-F5_ALZHDEMENT	Hypertension_DementiaAD
															ieu-b-5142	finn-b-F5_ALZHDEMENT	Dementia in Alzheimer disease || id:finn-b-F5_ALZHDEMENT	|| id:ieu-b-5142	Inverse variance weighted	6	5.88638	5.94367	0.321998	ieu-b-5142_vs_finn-b-F5_ALZHDEMENT	Hypertension_DementiaAD
															ieu-b-5142	finn-b-F5_ALZHDEMENT	Dementia in Alzheimer disease || id:finn-b-F5_ALZHDEMENT	|| id:ieu-b-5142	Simple mode	6	9.21255	9.59873	0.381251	ieu-b-5142_vs_finn-b-F5_ALZHDEMENT	Hypertension_DementiaAD
															ieu-b-5142	finn-b-F5_ALZHDEMENT	Dementia in Alzheimer disease || id:finn-b-F5_ALZHDEMENT	|| id:ieu-b-5142	Weighted mode	6	9.36544	9.82238	0.384134	ieu-b-5142_vs_finn-b-F5_ALZHDEMENT	Hypertension_DementiaAD
															ieu-b-5142	finn-b-F5_DEMNAS	Unspecified dementia || id:finn-b-F5_DEMNAS	|| id:ieu-b-5142	MR Egger	6	21.3943	48.5126	0.681997	ieu-b-5142_vs_finn-b-F5_DEMNAS	Hypertension_DementiaAD
															ieu-b-5142	finn-b-F5_DEMNAS	Unspecified dementia || id:finn-b-F5_DEMNAS	|| id:ieu-b-5142	Weighted median	6	12.9177	9.35483	0.167321	ieu-b-5142_vs_finn-b-F5_DEMNAS	Hypertension_DementiaAD
															ieu-b-5142	finn-b-F5_DEMNAS	Unspecified dementia || id:finn-b-F5_DEMNAS	|| id:ieu-b-5142	Inverse variance weighted	6	16.1413	8.94617	0.0711891	ieu-b-5142_vs_finn-b-F5_DEMNAS	Hypertension_DementiaAD
															ieu-b-5142	finn-b-F5_DEMNAS	Unspecified dementia || id:finn-b-F5_DEMNAS	|| id:ieu-b-5142	Simple mode	6	34.787	18.9761	0.126247	ieu-b-5142_vs_finn-b-F5_DEMNAS	Hypertension_DementiaAD
															ieu-b-5142	finn-b-F5_DEMNAS	Unspecified dementia || id:finn-b-F5_DEMNAS	|| id:ieu-b-5142	Weighted mode	6	4.09446	13.5496	0.774678	ieu-b-5142_vs_finn-b-F5_DEMNAS	Hypertension_DementiaAD
															ieu-b-5142	finn-b-F5_DEMENTIA_INCLAVO	Dementia, including avohilmo || id:finn-b-F5_DEMENTIA_INCLAVO	|| id:ieu-b-5142	MR Egger	6	-3.10947	16.7092	0.861428	ieu-b-5142_vs_finn-b-F5_DEMENTIA_INCLAVO	Hypertension_DementiaAD
															ieu-b-5142	finn-b-F5_DEMENTIA_INCLAVO	Dementia, including avohilmo || id:finn-b-F5_DEMENTIA_INCLAVO	|| id:ieu-b-5142	Weighted median	6	4.36346	4.42419	0.323999	ieu-b-5142_vs_finn-b-F5_DEMENTIA_INCLAVO	Hypertension_DementiaAD
															ieu-b-5142	finn-b-F5_DEMENTIA_INCLAVO	Dementia, including avohilmo || id:finn-b-F5_DEMENTIA_INCLAVO	|| id:ieu-b-5142	Inverse variance weighted	6	5.03782	3.43435	0.142405	ieu-b-5142_vs_finn-b-F5_DEMENTIA_INCLAVO	Hypertension_DementiaAD
															ieu-b-5142	finn-b-F5_DEMENTIA_INCLAVO	Dementia, including avohilmo || id:finn-b-F5_DEMENTIA_INCLAVO	|| id:ieu-b-5142	Simple mode	6	2.61587	5.6674	0.663779	ieu-b-5142_vs_finn-b-F5_DEMENTIA_INCLAVO	Hypertension_DementiaAD
															ieu-b-5142	finn-b-F5_DEMENTIA_INCLAVO	Dementia, including avohilmo || id:finn-b-F5_DEMENTIA_INCLAVO	|| id:ieu-b-5142	Weighted mode	6	4.76999	5.14596	0.396499	ieu-b-5142_vs_finn-b-F5_DEMENTIA_INCLAVO	Hypertension_DementiaAD
															ieu-b-5142	finn-b-F5_DEMINOTH	Dementia in other diseases classified elsewhere || id:finn-b-F5_DEMINOTH	|| id:ieu-b-5142	MR Egger	6	-47.7158	56.4369	0.445457	ieu-b-5142_vs_finn-b-F5_DEMINOTH	Hypertension_DementiaAD
															ieu-b-5142	finn-b-F5_DEMINOTH	Dementia in other diseases classified elsewhere || id:finn-b-F5_DEMINOTH	|| id:ieu-b-5142	Weighted median	6	4.3598	13.6418	0.749279	ieu-b-5142_vs_finn-b-F5_DEMINOTH	Hypertension_DementiaAD
															ieu-b-5142	finn-b-F5_DEMINOTH	Dementia in other diseases classified elsewhere || id:finn-b-F5_DEMINOTH	|| id:ieu-b-5142	Inverse variance weighted	6	-4.22139	11.1489	0.704957	ieu-b-5142_vs_finn-b-F5_DEMINOTH	Hypertension_DementiaAD
															ieu-b-5142	finn-b-F5_DEMINOTH	Dementia in other diseases classified elsewhere || id:finn-b-F5_DEMINOTH	|| id:ieu-b-5142	Simple mode	6	8.52753	18.5237	0.664588	ieu-b-5142_vs_finn-b-F5_DEMINOTH	Hypertension_DementiaAD
															ieu-b-5142	finn-b-F5_DEMINOTH	Dementia in other diseases classified elsewhere || id:finn-b-F5_DEMINOTH	|| id:ieu-b-5142	Weighted mode	6	5.96078	15.9079	0.723247	ieu-b-5142_vs_finn-b-F5_DEMINOTH	Hypertension_DementiaAD
															ieu-b-5142	finn-b-AD_LO	Alzheimer<c3><95>s disease (Late onset) || id:finn-b-AD_LO	|| id:ieu-b-5142	MR Egger	6	-2.47516	26.3165	0.929589	ieu-b-5142_vs_finn-b-AD_LO	Hypertension_DementiaAD
															ieu-b-5142	finn-b-AD_LO	Alzheimer<c3><95>s disease (Late onset) || id:finn-b-AD_LO	|| id:ieu-b-5142	Weighted median	6	-3.3457	6.47642	0.605437	ieu-b-5142_vs_finn-b-AD_LO	Hypertension_DementiaAD
															ieu-b-5142	finn-b-AD_LO	Alzheimer<c3><95>s disease (Late onset) || id:finn-b-AD_LO	|| id:ieu-b-5142	Inverse variance weighted	6	-1.83331	5.42181	0.735261	ieu-b-5142_vs_finn-b-AD_LO	Hypertension_DementiaAD
															ieu-b-5142	finn-b-AD_LO	Alzheimer<c3><95>s disease (Late onset) || id:finn-b-AD_LO	|| id:ieu-b-5142	Simple mode	6	-2.30289	9.04878	0.809247	ieu-b-5142_vs_finn-b-AD_LO	Hypertension_DementiaAD
															ieu-b-5142	finn-b-AD_LO	Alzheimer<c3><95>s disease (Late onset) || id:finn-b-AD_LO	|| id:ieu-b-5142	Weighted mode	6	-2.82769	8.9097	0.763786	ieu-b-5142_vs_finn-b-AD_LO	Hypertension_DementiaAD
															ieu-b-5142	finn-b-AD_AM_EXMORE	Alzheimer<c3><95>s disease (Atypical or mixed) (more controls excluded) || id:finn-b-AD_AM_EXMORE	|| id:ieu-b-5142	MR Egger	6	72.989	47.2569	0.197348	ieu-b-5142_vs_finn-b-AD_AM_EXMORE	Hypertension_DementiaAD
															ieu-b-5142	finn-b-AD_AM_EXMORE	Alzheimer<c3><95>s disease (Atypical or mixed) (more controls excluded) || id:finn-b-AD_AM_EXMORE	|| id:ieu-b-5142	Weighted median	6	28.048	13.3435	0.0355534	ieu-b-5142_vs_finn-b-AD_AM_EXMORE	Hypertension_DementiaAD
															ieu-b-5142	finn-b-AD_AM_EXMORE	Alzheimer<c3><95>s disease (Atypical or mixed) (more controls excluded) || id:finn-b-AD_AM_EXMORE	|| id:ieu-b-5142	Inverse variance weighted	6	20.154	9.71374	0.0380056	ieu-b-5142_vs_finn-b-AD_AM_EXMORE	Hypertension_DementiaAD
															ieu-b-5142	finn-b-AD_AM_EXMORE	Alzheimer<c3><95>s disease (Atypical or mixed) (more controls excluded) || id:finn-b-AD_AM_EXMORE	|| id:ieu-b-5142	Simple mode	6	30.3452	19.2082	0.174987	ieu-b-5142_vs_finn-b-AD_AM_EXMORE	Hypertension_DementiaAD
															ieu-b-5142	finn-b-AD_AM_EXMORE	Alzheimer<c3><95>s disease (Atypical or mixed) (more controls excluded) || id:finn-b-AD_AM_EXMORE	|| id:ieu-b-5142	Weighted mode	6	31.7329	17.1836	0.124074	ieu-b-5142_vs_finn-b-AD_AM_EXMORE	Hypertension_DementiaAD
															ieu-b-5142	finn-b-AD_LO_EXMORE	Alzheimer<c3><95>s disease (Late onset) (more controls excluded) || id:finn-b-AD_LO_EXMORE	|| id:ieu-b-5142	MR Egger	6	-2.58284	28.326	0.931731	ieu-b-5142_vs_finn-b-AD_LO_EXMORE	Hypertension_DementiaAD
															ieu-b-5142	finn-b-AD_LO_EXMORE	Alzheimer<c3><95>s disease (Late onset) (more controls excluded) || id:finn-b-AD_LO_EXMORE	|| id:ieu-b-5142	Weighted median	6	-1.79856	6.97641	0.796557	ieu-b-5142_vs_finn-b-AD_LO_EXMORE	Hypertension_DementiaAD
															ieu-b-5142	finn-b-AD_LO_EXMORE	Alzheimer<c3><95>s disease (Late onset) (more controls excluded) || id:finn-b-AD_LO_EXMORE	|| id:ieu-b-5142	Inverse variance weighted	6	0.363219	5.83145	0.950335	ieu-b-5142_vs_finn-b-AD_LO_EXMORE	Hypertension_DementiaAD
															ieu-b-5142	finn-b-AD_LO_EXMORE	Alzheimer<c3><95>s disease (Late onset) (more controls excluded) || id:finn-b-AD_LO_EXMORE	|| id:ieu-b-5142	Simple mode	6	-1.42749	9.79329	0.889803	ieu-b-5142_vs_finn-b-AD_LO_EXMORE	Hypertension_DementiaAD
															ieu-b-5142	finn-b-AD_LO_EXMORE	Alzheimer<c3><95>s disease (Late onset) (more controls excluded) || id:finn-b-AD_LO_EXMORE	|| id:ieu-b-5142	Weighted mode	6	-1.83613	8.75714	0.842199	ieu-b-5142_vs_finn-b-AD_LO_EXMORE	Hypertension_DementiaAD
															ieu-b-5142	finn-b-AD_AM	Alzheimer<c3><95>s disease (Atypical or mixed) || id:finn-b-AD_AM	|| id:ieu-b-5142	MR Egger	6	64.0276	45.6832	0.23367	ieu-b-5142_vs_finn-b-AD_AM	Hypertension_DementiaAD
															ieu-b-5142	finn-b-AD_AM	Alzheimer<c3><95>s disease (Atypical or mixed) || id:finn-b-AD_AM	|| id:ieu-b-5142	Weighted median	6	23.4324	12.4082	0.0589648	ieu-b-5142_vs_finn-b-AD_AM	Hypertension_DementiaAD
															ieu-b-5142	finn-b-AD_AM	Alzheimer<c3><95>s disease (Atypical or mixed) || id:finn-b-AD_AM	|| id:ieu-b-5142	Inverse variance weighted	6	16.3257	9.395	0.0822643	ieu-b-5142_vs_finn-b-AD_AM	Hypertension_DementiaAD
															ieu-b-5142	finn-b-AD_AM	Alzheimer<c3><95>s disease (Atypical or mixed) || id:finn-b-AD_AM	|| id:ieu-b-5142	Simple mode	6	25.9149	18.3253	0.216452	ieu-b-5142_vs_finn-b-AD_AM	Hypertension_DementiaAD
															ieu-b-5142	finn-b-AD_AM	Alzheimer<c3><95>s disease (Atypical or mixed) || id:finn-b-AD_AM	|| id:ieu-b-5142	Weighted mode	6	28.1267	16.0681	0.140437	ieu-b-5142_vs_finn-b-AD_AM	Hypertension_DementiaAD
															ieu-b-5142	finn-b-AD_EO_EXMORE	Alzheimer<c3><95>s disease (Early onset) (more controls excluded) || id:finn-b-AD_EO_EXMORE	|| id:ieu-b-5142	MR Egger	6	2.13818	52.5909	0.969518	ieu-b-5142_vs_finn-b-AD_EO_EXMORE	Hypertension_DementiaAD
															ieu-b-5142	finn-b-AD_EO_EXMORE	Alzheimer<c3><95>s disease (Early onset) (more controls excluded) || id:finn-b-AD_EO_EXMORE	|| id:ieu-b-5142	Weighted median	6	23.0376	13.3198	0.0837053	ieu-b-5142_vs_finn-b-AD_EO_EXMORE	Hypertension_DementiaAD
															ieu-b-5142	finn-b-AD_EO_EXMORE	Alzheimer<c3><95>s disease (Early onset) (more controls excluded) || id:finn-b-AD_EO_EXMORE	|| id:ieu-b-5142	Inverse variance weighted	6	15.0987	10.8217	0.162951	ieu-b-5142_vs_finn-b-AD_EO_EXMORE	Hypertension_DementiaAD
															ieu-b-5142	finn-b-AD_EO_EXMORE	Alzheimer<c3><95>s disease (Early onset) (more controls excluded) || id:finn-b-AD_EO_EXMORE	|| id:ieu-b-5142	Simple mode	6	24.3888	18.6619	0.24813	ieu-b-5142_vs_finn-b-AD_EO_EXMORE	Hypertension_DementiaAD
															ieu-b-5142	finn-b-AD_EO_EXMORE	Alzheimer<c3><95>s disease (Early onset) (more controls excluded) || id:finn-b-AD_EO_EXMORE	|| id:ieu-b-5142	Weighted mode	6	24.8778	20.4917	0.278941	ieu-b-5142_vs_finn-b-AD_EO_EXMORE	Hypertension_DementiaAD
															ieu-b-5142	finn-b-AD_U_EXMORE	Alzheimer<c3><95>s disease (undefined) (more controls excluded) || id:finn-b-AD_U_EXMORE	|| id:ieu-b-5142	MR Egger	6	-87.1111	101.748	0.440174	ieu-b-5142_vs_finn-b-AD_U_EXMORE	Hypertension_DementiaAD
															ieu-b-5142	finn-b-AD_U_EXMORE	Alzheimer<c3><95>s disease (undefined) (more controls excluded) || id:finn-b-AD_U_EXMORE	|| id:ieu-b-5142	Weighted median	6	-2.26585	26.2542	0.931225	ieu-b-5142_vs_finn-b-AD_U_EXMORE	Hypertension_DementiaAD
															ieu-b-5142	finn-b-AD_U_EXMORE	Alzheimer<c3><95>s disease (undefined) (more controls excluded) || id:finn-b-AD_U_EXMORE	|| id:ieu-b-5142	Inverse variance weighted	6	-18.3517	20.9693	0.381481	ieu-b-5142_vs_finn-b-AD_U_EXMORE	Hypertension_DementiaAD
															ieu-b-5142	finn-b-AD_U_EXMORE	Alzheimer<c3><95>s disease (undefined) (more controls excluded) || id:finn-b-AD_U_EXMORE	|| id:ieu-b-5142	Simple mode	6	12.8416	43.0905	0.777678	ieu-b-5142_vs_finn-b-AD_U_EXMORE	Hypertension_DementiaAD
															ieu-b-5142	finn-b-AD_U_EXMORE	Alzheimer<c3><95>s disease (undefined) (more controls excluded) || id:finn-b-AD_U_EXMORE	|| id:ieu-b-5142	Weighted mode	6	12.425	37.5947	0.754422	ieu-b-5142_vs_finn-b-AD_U_EXMORE	Hypertension_DementiaAD
															ieu-b-5142	finn-b-AD_EO	Alzheimer<c3><95>s disease (Early onset) || id:finn-b-AD_EO	|| id:ieu-b-5142	MR Egger	6	5.13703	51.9011	0.925918	ieu-b-5142_vs_finn-b-AD_EO	Hypertension_DementiaAD
															ieu-b-5142	finn-b-AD_EO	Alzheimer<c3><95>s disease (Early onset) || id:finn-b-AD_EO	|| id:ieu-b-5142	Weighted median	6	18.2119	12.6235	0.149105	ieu-b-5142_vs_finn-b-AD_EO	Hypertension_DementiaAD
															ieu-b-5142	finn-b-AD_EO	Alzheimer<c3><95>s disease (Early onset) || id:finn-b-AD_EO	|| id:ieu-b-5142	Inverse variance weighted	6	13.2358	10.6781	0.215147	ieu-b-5142_vs_finn-b-AD_EO	Hypertension_DementiaAD
															ieu-b-5142	finn-b-AD_EO	Alzheimer<c3><95>s disease (Early onset) || id:finn-b-AD_EO	|| id:ieu-b-5142	Simple mode	6	18.6796	18.8293	0.366723	ieu-b-5142_vs_finn-b-AD_EO	Hypertension_DementiaAD
															ieu-b-5142	finn-b-AD_EO	Alzheimer<c3><95>s disease (Early onset) || id:finn-b-AD_EO	|| id:ieu-b-5142	Weighted mode	6	19.115	18.7707	0.355231	ieu-b-5142_vs_finn-b-AD_EO	Hypertension_DementiaAD
															ieu-b-5142	finn-b-AD_U	Alzheimer<c3><95>s disease (undefined) || id:finn-b-AD_U	|| id:ieu-b-5142	MR Egger	6	-89.2327	99.619	0.421024	ieu-b-5142_vs_finn-b-AD_U	Hypertension_DementiaAD
															ieu-b-5142	finn-b-AD_U	Alzheimer<c3><95>s disease (undefined) || id:finn-b-AD_U	|| id:ieu-b-5142	Weighted median	6	-10.2113	26.5648	0.700687	ieu-b-5142_vs_finn-b-AD_U	Hypertension_DementiaAD
															ieu-b-5142	finn-b-AD_U	Alzheimer<c3><95>s disease (undefined) || id:finn-b-AD_U	|| id:ieu-b-5142	Inverse variance weighted	6	-23.0678	20.5331	0.261248	ieu-b-5142_vs_finn-b-AD_U	Hypertension_DementiaAD
															ieu-b-5142	finn-b-AD_U	Alzheimer<c3><95>s disease (undefined) || id:finn-b-AD_U	|| id:ieu-b-5142	Simple mode	6	9.47407	42.8616	0.833805	ieu-b-5142_vs_finn-b-AD_U	Hypertension_DementiaAD
															ieu-b-5142	finn-b-AD_U	Alzheimer<c3><95>s disease (undefined) || id:finn-b-AD_U	|| id:ieu-b-5142	Weighted mode	6	7.71845	38.4655	0.848872	ieu-b-5142_vs_finn-b-AD_U	Hypertension_DementiaAD
															ieu-b-5142	ebi-a-GCST90012878	Family history of Alzheimer's disease || id:ebi-a-GCST90012878	|| id:ieu-b-5142	MR Egger	6	-0.777259	0.79272	0.382356	ieu-b-5142_vs_ebi-a-GCST90012878	Hypertension_DementiaAD
															ieu-b-5142	ebi-a-GCST90012878	Family history of Alzheimer's disease || id:ebi-a-GCST90012878	|| id:ieu-b-5142	Weighted median	6	-0.271896	0.182631	0.136547	ieu-b-5142_vs_ebi-a-GCST90012878	Hypertension_DementiaAD
															ieu-b-5142	ebi-a-GCST90012878	Family history of Alzheimer's disease || id:ebi-a-GCST90012878	|| id:ieu-b-5142	Inverse variance weighted	6	-0.109635	0.162188	0.499056	ieu-b-5142_vs_ebi-a-GCST90012878	Hypertension_DementiaAD
															ieu-b-5142	ebi-a-GCST90012878	Family history of Alzheimer's disease || id:ebi-a-GCST90012878	|| id:ieu-b-5142	Simple mode	6	-0.323117	0.240187	0.236327	ieu-b-5142_vs_ebi-a-GCST90012878	Hypertension_DementiaAD
															ieu-b-5142	ebi-a-GCST90012878	Family history of Alzheimer's disease || id:ebi-a-GCST90012878	|| id:ieu-b-5142	Weighted mode	6	-0.313178	0.231367	0.233835	ieu-b-5142_vs_ebi-a-GCST90012878	Hypertension_DementiaAD
															ieu-b-5142	ebi-a-GCST90012877	Alzheimer's disease or family history of Alzheimer's disease || id:ebi-a-GCST90012877	|| id:ieu-b-5142	MR Egger	6	-18.2476	8.47357	0.0976004	ieu-b-5142_vs_ebi-a-GCST90012877	Hypertension_DementiaAD
															ieu-b-5142	ebi-a-GCST90012877	Alzheimer's disease or family history of Alzheimer's disease || id:ebi-a-GCST90012877	|| id:ieu-b-5142	Weighted median	6	-1.24599	2.41494	0.605888	ieu-b-5142_vs_ebi-a-GCST90012877	Hypertension_DementiaAD
															ieu-b-5142	ebi-a-GCST90012877	Alzheimer's disease or family history of Alzheimer's disease || id:ebi-a-GCST90012877	|| id:ieu-b-5142	Inverse variance weighted	6	-1.00438	2.19036	0.64656	ieu-b-5142_vs_ebi-a-GCST90012877	Hypertension_DementiaAD
															ieu-b-5142	ebi-a-GCST90012877	Alzheimer's disease or family history of Alzheimer's disease || id:ebi-a-GCST90012877	|| id:ieu-b-5142	Simple mode	6	-0.708548	3.99333	0.866132	ieu-b-5142_vs_ebi-a-GCST90012877	Hypertension_DementiaAD
															ieu-b-5142	ebi-a-GCST90012877	Alzheimer's disease or family history of Alzheimer's disease || id:ebi-a-GCST90012877	|| id:ieu-b-5142	Weighted mode	6	-4.03801	3.39956	0.288255	ieu-b-5142_vs_ebi-a-GCST90012877	Hypertension_DementiaAD
															ieu-b-5142	ebi-a-GCST90001390	Dementia with Lewy bodies || id:ebi-a-GCST90001390	|| id:ieu-b-5142	MR Egger	6	-47.5916	33.2468	0.225553	ieu-b-5142_vs_ebi-a-GCST90001390	Hypertension_DementiaAD
															ieu-b-5142	ebi-a-GCST90001390	Dementia with Lewy bodies || id:ebi-a-GCST90001390	|| id:ieu-b-5142	Weighted median	6	-19.1733	9.11852	0.0354938	ieu-b-5142_vs_ebi-a-GCST90001390	Hypertension_DementiaAD
															ieu-b-5142	ebi-a-GCST90001390	Dementia with Lewy bodies || id:ebi-a-GCST90001390	|| id:ieu-b-5142	Inverse variance weighted	6	-17.8817	7.00794	0.0107218	ieu-b-5142_vs_ebi-a-GCST90001390	Hypertension_DementiaAD
															ieu-b-5142	ebi-a-GCST90001390	Dementia with Lewy bodies || id:ebi-a-GCST90001390	|| id:ieu-b-5142	Simple mode	6	-12.6701	12.4008	0.35378	ieu-b-5142_vs_ebi-a-GCST90001390	Hypertension_DementiaAD
															ieu-b-5142	ebi-a-GCST90001390	Dementia with Lewy bodies || id:ebi-a-GCST90001390	|| id:ieu-b-5142	Weighted mode	6	-17.1211	12.2854	0.222208	ieu-b-5142_vs_ebi-a-GCST90001390	Hypertension_DementiaAD
															ukb-b-14057	ebi-a-GCST90093378	Dementia with Lewy bodies in APOE e4+ carriers || id:ebi-a-GCST90093378	|| id:ukb-b-14057	MR Egger	237	-0.0223447	1.98457	0.991026	ukb-b-14057_vs_ebi-a-GCST90093378	Hypertension_DementiaAD
															ukb-b-14057	ebi-a-GCST90093378	Dementia with Lewy bodies in APOE e4+ carriers || id:ebi-a-GCST90093378	|| id:ukb-b-14057	Weighted median	237	-0.19245	1.06094	0.856057	ukb-b-14057_vs_ebi-a-GCST90093378	Hypertension_DementiaAD
															ukb-b-14057	ebi-a-GCST90093378	Dementia with Lewy bodies in APOE e4+ carriers || id:ebi-a-GCST90093378	|| id:ukb-b-14057	Inverse variance weighted	237	-0.318777	0.692397	0.645232	ukb-b-14057_vs_ebi-a-GCST90093378	Hypertension_DementiaAD
															ukb-b-14057	ebi-a-GCST90093378	Dementia with Lewy bodies in APOE e4+ carriers || id:ebi-a-GCST90093378	|| id:ukb-b-14057	Simple mode	237	-1.63496	3.27925	0.618542	ukb-b-14057_vs_ebi-a-GCST90093378	Hypertension_DementiaAD
															ukb-b-14057	ebi-a-GCST90093378	Dementia with Lewy bodies in APOE e4+ carriers || id:ebi-a-GCST90093378	|| id:ukb-b-14057	Weighted mode	237	-0.835951	2.92706	0.77544	ukb-b-14057_vs_ebi-a-GCST90093378	Hypertension_DementiaAD
															ukb-b-14057	ebi-a-GCST90027158	Alzheimer's disease || id:ebi-a-GCST90027158	|| id:ukb-b-14057	MR Egger	287	-0.160558	0.300295	0.593296	ukb-b-14057_vs_ebi-a-GCST90027158	Hypertension_DementiaAD
															ukb-b-14057	ebi-a-GCST90027158	Alzheimer's disease || id:ebi-a-GCST90027158	|| id:ukb-b-14057	Weighted median	287	-0.407675	0.118241	0.00056514	ukb-b-14057_vs_ebi-a-GCST90027158	Hypertension_DementiaAD
															ukb-b-14057	ebi-a-GCST90027158	Alzheimer's disease || id:ebi-a-GCST90027158	|| id:ukb-b-14057	Inverse variance weighted	287	-0.563287	0.105345	8.93784e-08	ukb-b-14057_vs_ebi-a-GCST90027158	Hypertension_DementiaAD
															ukb-b-14057	ebi-a-GCST90027158	Alzheimer's disease || id:ebi-a-GCST90027158	|| id:ukb-b-14057	Simple mode	287	-0.476197	0.402015	0.237188	ukb-b-14057_vs_ebi-a-GCST90027158	Hypertension_DementiaAD
															ukb-b-14057	ebi-a-GCST90027158	Alzheimer's disease || id:ebi-a-GCST90027158	|| id:ukb-b-14057	Weighted mode	287	-0.216304	0.271634	0.426514	ukb-b-14057_vs_ebi-a-GCST90027158	Hypertension_DementiaAD
															ukb-b-14057	ebi-a-GCST90013971	Any parental history of Alzheimer's disease (SPA correction) || id:ebi-a-GCST90013971	|| id:ukb-b-14057	MR Egger	254	-0.154295	0.298267	0.605398	ukb-b-14057_vs_ebi-a-GCST90013971	Hypertension_DementiaAD
															ukb-b-14057	ebi-a-GCST90013971	Any parental history of Alzheimer's disease (SPA correction) || id:ebi-a-GCST90013971	|| id:ukb-b-14057	Weighted median	254	-0.506903	0.0998585	3.85026e-07	ukb-b-14057_vs_ebi-a-GCST90013971	Hypertension_DementiaAD
															ukb-b-14057	ebi-a-GCST90013971	Any parental history of Alzheimer's disease (SPA correction) || id:ebi-a-GCST90013971	|| id:ukb-b-14057	Inverse variance weighted	254	-0.515226	0.104451	8.10966e-07	ukb-b-14057_vs_ebi-a-GCST90013971	Hypertension_DementiaAD
															ukb-b-14057	ebi-a-GCST90013971	Any parental history of Alzheimer's disease (SPA correction) || id:ebi-a-GCST90013971	|| id:ukb-b-14057	Simple mode	254	-0.52042	0.2755	0.0600356	ukb-b-14057_vs_ebi-a-GCST90013971	Hypertension_DementiaAD
															ukb-b-14057	ebi-a-GCST90013971	Any parental history of Alzheimer's disease (SPA correction) || id:ebi-a-GCST90013971	|| id:ukb-b-14057	Weighted mode	254	-0.45874	0.190285	0.0166313	ukb-b-14057_vs_ebi-a-GCST90013971	Hypertension_DementiaAD
															ukb-b-14057	ebi-a-GCST90013921	Any parental history of Alzheimer's disease (Firth correction) || id:ebi-a-GCST90013921	|| id:ukb-b-14057	MR Egger	254	-0.163738	0.294975	0.579325	ukb-b-14057_vs_ebi-a-GCST90013921	Hypertension_DementiaAD
															ukb-b-14057	ebi-a-GCST90013921	Any parental history of Alzheimer's disease (Firth correction) || id:ebi-a-GCST90013921	|| id:ukb-b-14057	Weighted median	254	-0.506901	0.0960126	1.29523e-07	ukb-b-14057_vs_ebi-a-GCST90013921	Hypertension_DementiaAD
															ukb-b-14057	ebi-a-GCST90013921	Any parental history of Alzheimer's disease (Firth correction) || id:ebi-a-GCST90013921	|| id:ukb-b-14057	Inverse variance weighted	254	-0.520068	0.103305	4.79617e-07	ukb-b-14057_vs_ebi-a-GCST90013921	Hypertension_DementiaAD
															ukb-b-14057	ebi-a-GCST90013921	Any parental history of Alzheimer's disease (Firth correction) || id:ebi-a-GCST90013921	|| id:ukb-b-14057	Simple mode	254	-0.522481	0.263448	0.0484218	ukb-b-14057_vs_ebi-a-GCST90013921	Hypertension_DementiaAD
															ukb-b-14057	ebi-a-GCST90013921	Any parental history of Alzheimer's disease (Firth correction) || id:ebi-a-GCST90013921	|| id:ukb-b-14057	Weighted mode	254	-0.458867	0.173815	0.00880635	ukb-b-14057_vs_ebi-a-GCST90013921	Hypertension_DementiaAD
															ukb-b-14057	ieu-b-5067	Alzheimer's disease || id:ieu-b-5067	|| id:ukb-b-14057	MR Egger	281	0.00287936	0.00260201	0.269424	ukb-b-14057_vs_ieu-b-5067	Hypertension_DementiaAD
															ukb-b-14057	ieu-b-5067	Alzheimer's disease || id:ieu-b-5067	|| id:ukb-b-14057	Weighted median	281	0.000783134	0.00126721	0.536577	ukb-b-14057_vs_ieu-b-5067	Hypertension_DementiaAD
															ukb-b-14057	ieu-b-5067	Alzheimer's disease || id:ieu-b-5067	|| id:ukb-b-14057	Inverse variance weighted	281	0.00056366	0.000915619	0.538155	ukb-b-14057_vs_ieu-b-5067	Hypertension_DementiaAD
															ukb-b-14057	ieu-b-5067	Alzheimer's disease || id:ieu-b-5067	|| id:ukb-b-14057	Simple mode	281	-0.0019452	0.00370184	0.599672	ukb-b-14057_vs_ieu-b-5067	Hypertension_DementiaAD
															ukb-b-14057	ieu-b-5067	Alzheimer's disease || id:ieu-b-5067	|| id:ukb-b-14057	Weighted mode	281	0.000498641	0.00271239	0.854273	ukb-b-14057_vs_ieu-b-5067	Hypertension_DementiaAD
															ukb-b-14057	finn-b-VD_MX	Vascular dementia (mixed) || id:finn-b-VD_MX	|| id:ukb-b-14057	MR Egger	284	-3.45435	3.53851	0.329793	ukb-b-14057_vs_finn-b-VD_MX	Hypertension_DementiaAD
															ukb-b-14057	finn-b-VD_MX	Vascular dementia (mixed) || id:finn-b-VD_MX	|| id:ukb-b-14057	Weighted median	284	0.407381	1.94887	0.834422	ukb-b-14057_vs_finn-b-VD_MX	Hypertension_DementiaAD
															ukb-b-14057	finn-b-VD_MX	Vascular dementia (mixed) || id:finn-b-VD_MX	|| id:ukb-b-14057	Inverse variance weighted	284	-0.100925	1.25634	0.935973	ukb-b-14057_vs_finn-b-VD_MX	Hypertension_DementiaAD
															ukb-b-14057	finn-b-VD_MX	Vascular dementia (mixed) || id:finn-b-VD_MX	|| id:ukb-b-14057	Simple mode	284	1.17066	6.16007	0.849413	ukb-b-14057_vs_finn-b-VD_MX	Hypertension_DementiaAD
															ukb-b-14057	finn-b-VD_MX	Vascular dementia (mixed) || id:finn-b-VD_MX	|| id:ukb-b-14057	Weighted mode	284	2.75723	4.77714	0.564282	ukb-b-14057_vs_finn-b-VD_MX	Hypertension_DementiaAD
															ukb-b-14057	finn-b-VD_MI	Vascular dementia (multiple infarctations) || id:finn-b-VD_MI	|| id:ukb-b-14057	MR Egger	284	3.37828	2.60809	0.196274	ukb-b-14057_vs_finn-b-VD_MI	Hypertension_DementiaAD
															ukb-b-14057	finn-b-VD_MI	Vascular dementia (multiple infarctations) || id:finn-b-VD_MI	|| id:ukb-b-14057	Weighted median	284	1.08962	1.42757	0.445306	ukb-b-14057_vs_finn-b-VD_MI	Hypertension_DementiaAD
															ukb-b-14057	finn-b-VD_MI	Vascular dementia (multiple infarctations) || id:finn-b-VD_MI	|| id:ukb-b-14057	Inverse variance weighted	284	0.438331	0.927451	0.636485	ukb-b-14057_vs_finn-b-VD_MI	Hypertension_DementiaAD
															ukb-b-14057	finn-b-VD_MI	Vascular dementia (multiple infarctations) || id:finn-b-VD_MI	|| id:ukb-b-14057	Simple mode	284	-0.552889	3.71325	0.881741	ukb-b-14057_vs_finn-b-VD_MI	Hypertension_DementiaAD
															ukb-b-14057	finn-b-VD_MI	Vascular dementia (multiple infarctations) || id:finn-b-VD_MI	|| id:ukb-b-14057	Weighted mode	284	1.67681	2.68814	0.533275	ukb-b-14057_vs_finn-b-VD_MI	Hypertension_DementiaAD
															ukb-b-14057	finn-b-VD_SC	Vascular dementia (subcortical) || id:finn-b-VD_SC	|| id:ukb-b-14057	MR Egger	284	-3.50443	2.25938	0.12201	ukb-b-14057_vs_finn-b-VD_SC	Hypertension_DementiaAD
															ukb-b-14057	finn-b-VD_SC	Vascular dementia (subcortical) || id:finn-b-VD_SC	|| id:ukb-b-14057	Weighted median	284	-0.171601	1.24643	0.890498	ukb-b-14057_vs_finn-b-VD_SC	Hypertension_DementiaAD
															ukb-b-14057	finn-b-VD_SC	Vascular dementia (subcortical) || id:finn-b-VD_SC	|| id:ukb-b-14057	Inverse variance weighted	284	0.235044	0.805258	0.770373	ukb-b-14057_vs_finn-b-VD_SC	Hypertension_DementiaAD
															ukb-b-14057	finn-b-VD_SC	Vascular dementia (subcortical) || id:finn-b-VD_SC	|| id:ukb-b-14057	Simple mode	284	8.25518	3.59863	0.0225245	ukb-b-14057_vs_finn-b-VD_SC	Hypertension_DementiaAD
															ukb-b-14057	finn-b-VD_SC	Vascular dementia (subcortical) || id:finn-b-VD_SC	|| id:ukb-b-14057	Weighted mode	284	-2.23884	2.66747	0.402003	ukb-b-14057_vs_finn-b-VD_SC	Hypertension_DementiaAD
															ukb-b-14057	finn-b-VD_U	Vascular dementia (undefined) || id:finn-b-VD_U	|| id:ukb-b-14057	MR Egger	284	1.34266	1.81581	0.460264	ukb-b-14057_vs_finn-b-VD_U	Hypertension_DementiaAD
															ukb-b-14057	finn-b-VD_U	Vascular dementia (undefined) || id:finn-b-VD_U	|| id:ukb-b-14057	Weighted median	284	0.51475	0.987481	0.602175	ukb-b-14057_vs_finn-b-VD_U	Hypertension_DementiaAD
															ukb-b-14057	finn-b-VD_U	Vascular dementia (undefined) || id:finn-b-VD_U	|| id:ukb-b-14057	Inverse variance weighted	284	0.565639	0.645049	0.380544	ukb-b-14057_vs_finn-b-VD_U	Hypertension_DementiaAD
															ukb-b-14057	finn-b-VD_U	Vascular dementia (undefined) || id:finn-b-VD_U	|| id:ukb-b-14057	Simple mode	284	-1.04045	2.91679	0.721576	ukb-b-14057_vs_finn-b-VD_U	Hypertension_DementiaAD
															ukb-b-14057	finn-b-VD_U	Vascular dementia (undefined) || id:finn-b-VD_U	|| id:ukb-b-14057	Weighted mode	284	0.445444	2.37584	0.851411	ukb-b-14057_vs_finn-b-VD_U	Hypertension_DementiaAD
															ukb-b-14057	finn-b-PD_DEMENTIA	Dementia due to Parkinsons disease || id:finn-b-PD_DEMENTIA	|| id:ukb-b-14057	MR Egger	284	-0.435045	2.25394	0.847086	ukb-b-14057_vs_finn-b-PD_DEMENTIA	Hypertension_DementiaAD
															ukb-b-14057	finn-b-PD_DEMENTIA	Dementia due to Parkinsons disease || id:finn-b-PD_DEMENTIA	|| id:ukb-b-14057	Weighted median	284	-1.17004	1.20854	0.332971	ukb-b-14057_vs_finn-b-PD_DEMENTIA	Hypertension_DementiaAD
															ukb-b-14057	finn-b-PD_DEMENTIA	Dementia due to Parkinsons disease || id:finn-b-PD_DEMENTIA	|| id:ukb-b-14057	Inverse variance weighted	284	-0.0523531	0.799069	0.947762	ukb-b-14057_vs_finn-b-PD_DEMENTIA	Hypertension_DementiaAD
															ukb-b-14057	finn-b-PD_DEMENTIA	Dementia due to Parkinsons disease || id:finn-b-PD_DEMENTIA	|| id:ukb-b-14057	Simple mode	284	-2.86905	3.48491	0.411043	ukb-b-14057_vs_finn-b-PD_DEMENTIA	Hypertension_DementiaAD
															ukb-b-14057	finn-b-PD_DEMENTIA	Dementia due to Parkinsons disease || id:finn-b-PD_DEMENTIA	|| id:ukb-b-14057	Weighted mode	284	-2.86905	2.44649	0.241893	ukb-b-14057_vs_finn-b-PD_DEMENTIA	Hypertension_DementiaAD
															ukb-b-14057	finn-b-PD_DEMENTIA_EXMORE	Dementia due to Parkinsons disease (more controls excluded) || id:finn-b-PD_DEMENTIA_EXMORE	|| id:ukb-b-14057	MR Egger	284	-0.0679387	2.27817	0.97623	ukb-b-14057_vs_finn-b-PD_DEMENTIA_EXMORE	Hypertension_DementiaAD
															ukb-b-14057	finn-b-PD_DEMENTIA_EXMORE	Dementia due to Parkinsons disease (more controls excluded) || id:finn-b-PD_DEMENTIA_EXMORE	|| id:ukb-b-14057	Weighted median	284	-0.506156	1.25973	0.687833	ukb-b-14057_vs_finn-b-PD_DEMENTIA_EXMORE	Hypertension_DementiaAD
															ukb-b-14057	finn-b-PD_DEMENTIA_EXMORE	Dementia due to Parkinsons disease (more controls excluded) || id:finn-b-PD_DEMENTIA_EXMORE	|| id:ukb-b-14057	Inverse variance weighted	284	0.351277	0.806534	0.663171	ukb-b-14057_vs_finn-b-PD_DEMENTIA_EXMORE	Hypertension_DementiaAD
															ukb-b-14057	finn-b-PD_DEMENTIA_EXMORE	Dementia due to Parkinsons disease (more controls excluded) || id:finn-b-PD_DEMENTIA_EXMORE	|| id:ukb-b-14057	Simple mode	284	-2.50846	3.33579	0.452686	ukb-b-14057_vs_finn-b-PD_DEMENTIA_EXMORE	Hypertension_DementiaAD
															ukb-b-14057	finn-b-PD_DEMENTIA_EXMORE	Dementia due to Parkinsons disease (more controls excluded) || id:finn-b-PD_DEMENTIA_EXMORE	|| id:ukb-b-14057	Weighted mode	284	-2.73592	2.41149	0.257529	ukb-b-14057_vs_finn-b-PD_DEMENTIA_EXMORE	Hypertension_DementiaAD
															ukb-b-14057	finn-b-I9_VASCDEM	Vascular dementia (I9_VASCDEM) || id:finn-b-I9_VASCDEM	|| id:ukb-b-14057	MR Egger	284	-0.615682	1.23146	0.617493	ukb-b-14057_vs_finn-b-I9_VASCDEM	Hypertension_DementiaAD
															ukb-b-14057	finn-b-I9_VASCDEM	Vascular dementia (I9_VASCDEM) || id:finn-b-I9_VASCDEM	|| id:ukb-b-14057	Weighted median	284	0.0859034	0.655289	0.895702	ukb-b-14057_vs_finn-b-I9_VASCDEM	Hypertension_DementiaAD
															ukb-b-14057	finn-b-I9_VASCDEM	Vascular dementia (I9_VASCDEM) || id:finn-b-I9_VASCDEM	|| id:ukb-b-14057	Inverse variance weighted	284	0.205441	0.437583	0.638719	ukb-b-14057_vs_finn-b-I9_VASCDEM	Hypertension_DementiaAD
															ukb-b-14057	finn-b-I9_VASCDEM	Vascular dementia (I9_VASCDEM) || id:finn-b-I9_VASCDEM	|| id:ukb-b-14057	Simple mode	284	-0.685044	1.86783	0.714073	ukb-b-14057_vs_finn-b-I9_VASCDEM	Hypertension_DementiaAD
															ukb-b-14057	finn-b-I9_VASCDEM	Vascular dementia (I9_VASCDEM) || id:finn-b-I9_VASCDEM	|| id:ukb-b-14057	Weighted mode	284	-0.082849	1.36449	0.951627	ukb-b-14057_vs_finn-b-I9_VASCDEM	Hypertension_DementiaAD
															ukb-b-14057	finn-b-KRA_PSY_DEMENTIA	Any dementia || id:finn-b-KRA_PSY_DEMENTIA	|| id:ukb-b-14057	MR Egger	284	-0.00656361	0.554387	0.990562	ukb-b-14057_vs_finn-b-KRA_PSY_DEMENTIA	Hypertension_DementiaAD
															ukb-b-14057	finn-b-KRA_PSY_DEMENTIA	Any dementia || id:finn-b-KRA_PSY_DEMENTIA	|| id:ukb-b-14057	Weighted median	284	-0.161149	0.286638	0.573978	ukb-b-14057_vs_finn-b-KRA_PSY_DEMENTIA	Hypertension_DementiaAD
															ukb-b-14057	finn-b-KRA_PSY_DEMENTIA	Any dementia || id:finn-b-KRA_PSY_DEMENTIA	|| id:ukb-b-14057	Inverse variance weighted	284	0.159621	0.196729	0.41715	ukb-b-14057_vs_finn-b-KRA_PSY_DEMENTIA	Hypertension_DementiaAD
															ukb-b-14057	finn-b-KRA_PSY_DEMENTIA	Any dementia || id:finn-b-KRA_PSY_DEMENTIA	|| id:ukb-b-14057	Simple mode	284	-0.553139	0.773298	0.475014	ukb-b-14057_vs_finn-b-KRA_PSY_DEMENTIA	Hypertension_DementiaAD
															ukb-b-14057	finn-b-KRA_PSY_DEMENTIA	Any dementia || id:finn-b-KRA_PSY_DEMENTIA	|| id:ukb-b-14057	Weighted mode	284	-0.452721	0.627441	0.471176	ukb-b-14057_vs_finn-b-KRA_PSY_DEMENTIA	Hypertension_DementiaAD
															ukb-b-14057	finn-b-KRA_PSY_DEMENTIA_EXMORE	Any dementia (more controls excluded) || id:finn-b-KRA_PSY_DEMENTIA_EXMORE	|| id:ukb-b-14057	MR Egger	284	0.147959	0.563256	0.792985	ukb-b-14057_vs_finn-b-KRA_PSY_DEMENTIA_EXMORE	Hypertension_DementiaAD
															ukb-b-14057	finn-b-KRA_PSY_DEMENTIA_EXMORE	Any dementia (more controls excluded) || id:finn-b-KRA_PSY_DEMENTIA_EXMORE	|| id:ukb-b-14057	Weighted median	284	-0.143576	0.277574	0.604979	ukb-b-14057_vs_finn-b-KRA_PSY_DEMENTIA_EXMORE	Hypertension_DementiaAD
															ukb-b-14057	finn-b-KRA_PSY_DEMENTIA_EXMORE	Any dementia (more controls excluded) || id:finn-b-KRA_PSY_DEMENTIA_EXMORE	|| id:ukb-b-14057	Inverse variance weighted	284	0.121898	0.199815	0.541827	ukb-b-14057_vs_finn-b-KRA_PSY_DEMENTIA_EXMORE	Hypertension_DementiaAD
															ukb-b-14057	finn-b-KRA_PSY_DEMENTIA_EXMORE	Any dementia (more controls excluded) || id:finn-b-KRA_PSY_DEMENTIA_EXMORE	|| id:ukb-b-14057	Simple mode	284	-0.459562	0.816119	0.573808	ukb-b-14057_vs_finn-b-KRA_PSY_DEMENTIA_EXMORE	Hypertension_DementiaAD
															ukb-b-14057	finn-b-KRA_PSY_DEMENTIA_EXMORE	Any dementia (more controls excluded) || id:finn-b-KRA_PSY_DEMENTIA_EXMORE	|| id:ukb-b-14057	Weighted mode	284	-0.250066	0.598957	0.676628	ukb-b-14057_vs_finn-b-KRA_PSY_DEMENTIA_EXMORE	Hypertension_DementiaAD
															ukb-b-14057	finn-b-G6_ALZHEIMER_EXMORE	Alzheimer disease (more controls excluded) || id:finn-b-G6_ALZHEIMER_EXMORE	|| id:ukb-b-14057	MR Egger	284	-0.0185223	0.770208	0.980831	ukb-b-14057_vs_finn-b-G6_ALZHEIMER_EXMORE	Hypertension_DementiaAD
															ukb-b-14057	finn-b-G6_ALZHEIMER_EXMORE	Alzheimer disease (more controls excluded) || id:finn-b-G6_ALZHEIMER_EXMORE	|| id:ukb-b-14057	Weighted median	284	0.479211	0.396425	0.226728	ukb-b-14057_vs_finn-b-G6_ALZHEIMER_EXMORE	Hypertension_DementiaAD
															ukb-b-14057	finn-b-G6_ALZHEIMER_EXMORE	Alzheimer disease (more controls excluded) || id:finn-b-G6_ALZHEIMER_EXMORE	|| id:ukb-b-14057	Inverse variance weighted	284	0.479036	0.273147	0.0794698	ukb-b-14057_vs_finn-b-G6_ALZHEIMER_EXMORE	Hypertension_DementiaAD
															ukb-b-14057	finn-b-G6_ALZHEIMER_EXMORE	Alzheimer disease (more controls excluded) || id:finn-b-G6_ALZHEIMER_EXMORE	|| id:ukb-b-14057	Simple mode	284	0.592328	0.985227	0.548181	ukb-b-14057_vs_finn-b-G6_ALZHEIMER_EXMORE	Hypertension_DementiaAD
															ukb-b-14057	finn-b-G6_ALZHEIMER_EXMORE	Alzheimer disease (more controls excluded) || id:finn-b-G6_ALZHEIMER_EXMORE	|| id:ukb-b-14057	Weighted mode	284	0.448051	0.767389	0.559777	ukb-b-14057_vs_finn-b-G6_ALZHEIMER_EXMORE	Hypertension_DementiaAD
															ukb-b-14057	finn-b-F5_VASCDEM	Vascular dementia (F5_VASCDEM) || id:finn-b-F5_VASCDEM	|| id:ukb-b-14057	MR Egger	284	-0.618616	1.20984	0.609528	ukb-b-14057_vs_finn-b-F5_VASCDEM	Hypertension_DementiaAD
															ukb-b-14057	finn-b-F5_VASCDEM	Vascular dementia (F5_VASCDEM) || id:finn-b-F5_VASCDEM	|| id:ukb-b-14057	Weighted median	284	0.234569	0.671521	0.726857	ukb-b-14057_vs_finn-b-F5_VASCDEM	Hypertension_DementiaAD
															ukb-b-14057	finn-b-F5_VASCDEM	Vascular dementia (F5_VASCDEM) || id:finn-b-F5_VASCDEM	|| id:ukb-b-14057	Inverse variance weighted	284	0.206438	0.429915	0.631098	ukb-b-14057_vs_finn-b-F5_VASCDEM	Hypertension_DementiaAD
															ukb-b-14057	finn-b-F5_VASCDEM	Vascular dementia (F5_VASCDEM) || id:finn-b-F5_VASCDEM	|| id:ukb-b-14057	Simple mode	284	-1.0237	1.88876	0.588248	ukb-b-14057_vs_finn-b-F5_VASCDEM	Hypertension_DementiaAD
															ukb-b-14057	finn-b-F5_VASCDEM	Vascular dementia (F5_VASCDEM) || id:finn-b-F5_VASCDEM	|| id:ukb-b-14057	Weighted mode	284	-0.179913	1.33762	0.893101	ukb-b-14057_vs_finn-b-F5_VASCDEM	Hypertension_DementiaAD
															ukb-b-14057	finn-b-G6_AD_WIDE_EXMORE	"Alzheimer<c3><95>s disease, wide definition" (more controls excluded) || id:finn-b-G6_AD_WIDE_EXMORE	|| id:ukb-b-14057	MR Egger	284	0.367819	0.663892	0.579995	ukb-b-14057_vs_finn-b-G6_AD_WIDE_EXMORE	Hypertension_DementiaAD
															ukb-b-14057	finn-b-G6_AD_WIDE_EXMORE	"Alzheimer<c3><95>s disease, wide definition" (more controls excluded) || id:finn-b-G6_AD_WIDE_EXMORE	|| id:ukb-b-14057	Weighted median	284	0.237441	0.323532	0.463008	ukb-b-14057_vs_finn-b-G6_AD_WIDE_EXMORE	Hypertension_DementiaAD
															ukb-b-14057	finn-b-G6_AD_WIDE_EXMORE	"Alzheimer<c3><95>s disease, wide definition" (more controls excluded) || id:finn-b-G6_AD_WIDE_EXMORE	|| id:ukb-b-14057	Inverse variance weighted	284	0.533229	0.235396	0.0234978	ukb-b-14057_vs_finn-b-G6_AD_WIDE_EXMORE	Hypertension_DementiaAD
															ukb-b-14057	finn-b-G6_AD_WIDE_EXMORE	"Alzheimer<c3><95>s disease, wide definition" (more controls excluded) || id:finn-b-G6_AD_WIDE_EXMORE	|| id:ukb-b-14057	Simple mode	284	-0.161525	0.849059	0.849258	ukb-b-14057_vs_finn-b-G6_AD_WIDE_EXMORE	Hypertension_DementiaAD
															ukb-b-14057	finn-b-G6_AD_WIDE_EXMORE	"Alzheimer<c3><95>s disease, wide definition" (more controls excluded) || id:finn-b-G6_AD_WIDE_EXMORE	|| id:ukb-b-14057	Weighted mode	284	0.113727	0.62354	0.855408	ukb-b-14057_vs_finn-b-G6_AD_WIDE_EXMORE	Hypertension_DementiaAD
															ukb-b-14057	finn-b-G6_AD_WIDE	Alzheimer<c3><95>s disease, wide definition || id:finn-b-G6_AD_WIDE	|| id:ukb-b-14057	MR Egger	284	0.231423	0.621706	0.709995	ukb-b-14057_vs_finn-b-G6_AD_WIDE	Hypertension_DementiaAD
															ukb-b-14057	finn-b-G6_AD_WIDE	Alzheimer<c3><95>s disease, wide definition || id:finn-b-G6_AD_WIDE	|| id:ukb-b-14057	Weighted median	284	0.106546	0.301429	0.723736	ukb-b-14057_vs_finn-b-G6_AD_WIDE	Hypertension_DementiaAD
															ukb-b-14057	finn-b-G6_AD_WIDE	Alzheimer<c3><95>s disease, wide definition || id:finn-b-G6_AD_WIDE	|| id:ukb-b-14057	Inverse variance weighted	284	0.194055	0.220562	0.378956	ukb-b-14057_vs_finn-b-G6_AD_WIDE	Hypertension_DementiaAD
															ukb-b-14057	finn-b-G6_AD_WIDE	Alzheimer<c3><95>s disease, wide definition || id:finn-b-G6_AD_WIDE	|| id:ukb-b-14057	Simple mode	284	-0.142251	0.862131	0.869062	ukb-b-14057_vs_finn-b-G6_AD_WIDE	Hypertension_DementiaAD
															ukb-b-14057	finn-b-G6_AD_WIDE	Alzheimer<c3><95>s disease, wide definition || id:finn-b-G6_AD_WIDE	|| id:ukb-b-14057	Weighted mode	284	0.105119	0.580293	0.856381	ukb-b-14057_vs_finn-b-G6_AD_WIDE	Hypertension_DementiaAD
															ukb-b-14057	finn-b-G6_ALZHEIMER_INCLAVO	Alzheimer disease, including avohilmo || id:finn-b-G6_ALZHEIMER_INCLAVO	|| id:ukb-b-14057	MR Egger	284	-0.0409524	0.71441	0.954328	ukb-b-14057_vs_finn-b-G6_ALZHEIMER_INCLAVO	Hypertension_DementiaAD
															ukb-b-14057	finn-b-G6_ALZHEIMER_INCLAVO	Alzheimer disease, including avohilmo || id:finn-b-G6_ALZHEIMER_INCLAVO	|| id:ukb-b-14057	Weighted median	284	-0.111172	0.329845	0.736083	ukb-b-14057_vs_finn-b-G6_ALZHEIMER_INCLAVO	Hypertension_DementiaAD
															ukb-b-14057	finn-b-G6_ALZHEIMER_INCLAVO	Alzheimer disease, including avohilmo || id:finn-b-G6_ALZHEIMER_INCLAVO	|| id:ukb-b-14057	Inverse variance weighted	284	0.0220349	0.253491	0.93073	ukb-b-14057_vs_finn-b-G6_ALZHEIMER_INCLAVO	Hypertension_DementiaAD
															ukb-b-14057	finn-b-G6_ALZHEIMER_INCLAVO	Alzheimer disease, including avohilmo || id:finn-b-G6_ALZHEIMER_INCLAVO	|| id:ukb-b-14057	Simple mode	284	0.00781333	0.914972	0.993193	ukb-b-14057_vs_finn-b-G6_ALZHEIMER_INCLAVO	Hypertension_DementiaAD
															ukb-b-14057	finn-b-G6_ALZHEIMER_INCLAVO	Alzheimer disease, including avohilmo || id:finn-b-G6_ALZHEIMER_INCLAVO	|| id:ukb-b-14057	Weighted mode	284	0.140606	0.616356	0.819714	ukb-b-14057_vs_finn-b-G6_ALZHEIMER_INCLAVO	Hypertension_DementiaAD
															ukb-b-14057	finn-b-G6_ALZHEIMER	Alzheimer disease || id:finn-b-G6_ALZHEIMER	|| id:ukb-b-14057	MR Egger	284	-0.221222	0.715176	0.757303	ukb-b-14057_vs_finn-b-G6_ALZHEIMER	Hypertension_DementiaAD
															ukb-b-14057	finn-b-G6_ALZHEIMER	Alzheimer disease || id:finn-b-G6_ALZHEIMER	|| id:ukb-b-14057	Weighted median	284	0.0915598	0.339507	0.787403	ukb-b-14057_vs_finn-b-G6_ALZHEIMER	Hypertension_DementiaAD
															ukb-b-14057	finn-b-G6_ALZHEIMER	Alzheimer disease || id:finn-b-G6_ALZHEIMER	|| id:ukb-b-14057	Inverse variance weighted	284	0.046121	0.253811	0.855807	ukb-b-14057_vs_finn-b-G6_ALZHEIMER	Hypertension_DementiaAD
															ukb-b-14057	finn-b-G6_ALZHEIMER	Alzheimer disease || id:finn-b-G6_ALZHEIMER	|| id:ukb-b-14057	Simple mode	284	0.0793312	1.00433	0.937097	ukb-b-14057_vs_finn-b-G6_ALZHEIMER	Hypertension_DementiaAD
															ukb-b-14057	finn-b-G6_ALZHEIMER	Alzheimer disease || id:finn-b-G6_ALZHEIMER	|| id:ukb-b-14057	Weighted mode	284	0.0793312	0.707347	0.910782	ukb-b-14057_vs_finn-b-G6_ALZHEIMER	Hypertension_DementiaAD
															ukb-b-14057	finn-b-F5_Dementia_U_EXMORE	Undefined dementia (more controls excluded) || id:finn-b-F5_Dementia_U_EXMORE	|| id:ukb-b-14057	MR Egger	284	0.894459	0.98923	0.366663	ukb-b-14057_vs_finn-b-F5_Dementia_U_EXMORE	Hypertension_DementiaAD
															ukb-b-14057	finn-b-F5_Dementia_U_EXMORE	Undefined dementia (more controls excluded) || id:finn-b-F5_Dementia_U_EXMORE	|| id:ukb-b-14057	Weighted median	284	0.766929	0.533384	0.150475	ukb-b-14057_vs_finn-b-F5_Dementia_U_EXMORE	Hypertension_DementiaAD
															ukb-b-14057	finn-b-F5_Dementia_U_EXMORE	Undefined dementia (more controls excluded) || id:finn-b-F5_Dementia_U_EXMORE	|| id:ukb-b-14057	Inverse variance weighted	284	0.62254	0.350471	0.0756837	ukb-b-14057_vs_finn-b-F5_Dementia_U_EXMORE	Hypertension_DementiaAD
															ukb-b-14057	finn-b-F5_Dementia_U_EXMORE	Undefined dementia (more controls excluded) || id:finn-b-F5_Dementia_U_EXMORE	|| id:ukb-b-14057	Simple mode	284	-0.0255756	1.61689	0.987391	ukb-b-14057_vs_finn-b-F5_Dementia_U_EXMORE	Hypertension_DementiaAD
															ukb-b-14057	finn-b-F5_Dementia_U_EXMORE	Undefined dementia (more controls excluded) || id:finn-b-F5_Dementia_U_EXMORE	|| id:ukb-b-14057	Weighted mode	284	0.779058	1.27112	0.540441	ukb-b-14057_vs_finn-b-F5_Dementia_U_EXMORE	Hypertension_DementiaAD
															ukb-b-14057	finn-b-F5_DEMENTIA	Dementia || id:finn-b-F5_DEMENTIA	|| id:ukb-b-14057	MR Egger	284	0.197701	0.548335	0.718707	ukb-b-14057_vs_finn-b-F5_DEMENTIA	Hypertension_DementiaAD
															ukb-b-14057	finn-b-F5_DEMENTIA	Dementia || id:finn-b-F5_DEMENTIA	|| id:ukb-b-14057	Weighted median	284	0.16668	0.270328	0.537509	ukb-b-14057_vs_finn-b-F5_DEMENTIA	Hypertension_DementiaAD
															ukb-b-14057	finn-b-F5_DEMENTIA	Dementia || id:finn-b-F5_DEMENTIA	|| id:ukb-b-14057	Inverse variance weighted	284	0.0619195	0.194573	0.750308	ukb-b-14057_vs_finn-b-F5_DEMENTIA	Hypertension_DementiaAD
															ukb-b-14057	finn-b-F5_DEMENTIA	Dementia || id:finn-b-F5_DEMENTIA	|| id:ukb-b-14057	Simple mode	284	-1.14258	0.760652	0.134185	ukb-b-14057_vs_finn-b-F5_DEMENTIA	Hypertension_DementiaAD
															ukb-b-14057	finn-b-F5_DEMENTIA	Dementia || id:finn-b-F5_DEMENTIA	|| id:ukb-b-14057	Weighted mode	284	0.360499	0.55004	0.512739	ukb-b-14057_vs_finn-b-F5_DEMENTIA	Hypertension_DementiaAD
															ukb-b-14057	finn-b-F5_Dementia_U	Undefined dementia || id:finn-b-F5_Dementia_U	|| id:ukb-b-14057	MR Egger	284	0.776147	0.957038	0.418056	ukb-b-14057_vs_finn-b-F5_Dementia_U	Hypertension_DementiaAD
															ukb-b-14057	finn-b-F5_Dementia_U	Undefined dementia || id:finn-b-F5_Dementia_U	|| id:ukb-b-14057	Weighted median	284	0.471088	0.522602	0.36736	ukb-b-14057_vs_finn-b-F5_Dementia_U	Hypertension_DementiaAD
															ukb-b-14057	finn-b-F5_Dementia_U	Undefined dementia || id:finn-b-F5_Dementia_U	|| id:ukb-b-14057	Inverse variance weighted	284	0.302356	0.339417	0.373031	ukb-b-14057_vs_finn-b-F5_Dementia_U	Hypertension_DementiaAD
															ukb-b-14057	finn-b-F5_Dementia_U	Undefined dementia || id:finn-b-F5_Dementia_U	|| id:ukb-b-14057	Simple mode	284	-1.47268	1.54668	0.34183	ukb-b-14057_vs_finn-b-F5_Dementia_U	Hypertension_DementiaAD
															ukb-b-14057	finn-b-F5_Dementia_U	Undefined dementia || id:finn-b-F5_Dementia_U	|| id:ukb-b-14057	Weighted mode	284	1.10324	1.23373	0.371961	ukb-b-14057_vs_finn-b-F5_Dementia_U	Hypertension_DementiaAD
															ukb-b-14057	finn-b-F5_ALZHDEMENT	Dementia in Alzheimer disease || id:finn-b-F5_ALZHDEMENT	|| id:ukb-b-14057	MR Egger	284	-0.738587	0.857474	0.389776	ukb-b-14057_vs_finn-b-F5_ALZHDEMENT	Hypertension_DementiaAD
															ukb-b-14057	finn-b-F5_ALZHDEMENT	Dementia in Alzheimer disease || id:finn-b-F5_ALZHDEMENT	|| id:ukb-b-14057	Weighted median	284	-0.51926	0.441986	0.24006	ukb-b-14057_vs_finn-b-F5_ALZHDEMENT	Hypertension_DementiaAD
															ukb-b-14057	finn-b-F5_ALZHDEMENT	Dementia in Alzheimer disease || id:finn-b-F5_ALZHDEMENT	|| id:ukb-b-14057	Inverse variance weighted	284	-0.0713595	0.304571	0.814756	ukb-b-14057_vs_finn-b-F5_ALZHDEMENT	Hypertension_DementiaAD
															ukb-b-14057	finn-b-F5_ALZHDEMENT	Dementia in Alzheimer disease || id:finn-b-F5_ALZHDEMENT	|| id:ukb-b-14057	Simple mode	284	-1.09212	1.45353	0.453062	ukb-b-14057_vs_finn-b-F5_ALZHDEMENT	Hypertension_DementiaAD
															ukb-b-14057	finn-b-F5_ALZHDEMENT	Dementia in Alzheimer disease || id:finn-b-F5_ALZHDEMENT	|| id:ukb-b-14057	Weighted mode	284	-1.09212	1.00645	0.278794	ukb-b-14057_vs_finn-b-F5_ALZHDEMENT	Hypertension_DementiaAD
															ukb-b-14057	finn-b-F5_DEMNAS	Unspecified dementia || id:finn-b-F5_DEMNAS	|| id:ukb-b-14057	MR Egger	284	0.792311	0.961646	0.410686	ukb-b-14057_vs_finn-b-F5_DEMNAS	Hypertension_DementiaAD
															ukb-b-14057	finn-b-F5_DEMNAS	Unspecified dementia || id:finn-b-F5_DEMNAS	|| id:ukb-b-14057	Weighted median	284	0.656416	0.50272	0.191645	ukb-b-14057_vs_finn-b-F5_DEMNAS	Hypertension_DementiaAD
															ukb-b-14057	finn-b-F5_DEMNAS	Unspecified dementia || id:finn-b-F5_DEMNAS	|| id:ukb-b-14057	Inverse variance weighted	284	0.34927	0.341108	0.305869	ukb-b-14057_vs_finn-b-F5_DEMNAS	Hypertension_DementiaAD
															ukb-b-14057	finn-b-F5_DEMNAS	Unspecified dementia || id:finn-b-F5_DEMNAS	|| id:ukb-b-14057	Simple mode	284	-0.39517	1.57781	0.802418	ukb-b-14057_vs_finn-b-F5_DEMNAS	Hypertension_DementiaAD
															ukb-b-14057	finn-b-F5_DEMNAS	Unspecified dementia || id:finn-b-F5_DEMNAS	|| id:ukb-b-14057	Weighted mode	284	1.12101	1.24121	0.367209	ukb-b-14057_vs_finn-b-F5_DEMNAS	Hypertension_DementiaAD
															ukb-b-14057	finn-b-F5_DEMENTIA_INCLAVO	Dementia, including avohilmo || id:finn-b-F5_DEMENTIA_INCLAVO	|| id:ukb-b-14057	MR Egger	284	0.216644	0.544685	0.691122	ukb-b-14057_vs_finn-b-F5_DEMENTIA_INCLAVO	Hypertension_DementiaAD
															ukb-b-14057	finn-b-F5_DEMENTIA_INCLAVO	Dementia, including avohilmo || id:finn-b-F5_DEMENTIA_INCLAVO	|| id:ukb-b-14057	Weighted median	284	0.0741336	0.257018	0.773012	ukb-b-14057_vs_finn-b-F5_DEMENTIA_INCLAVO	Hypertension_DementiaAD
															ukb-b-14057	finn-b-F5_DEMENTIA_INCLAVO	Dementia, including avohilmo || id:finn-b-F5_DEMENTIA_INCLAVO	|| id:ukb-b-14057	Inverse variance weighted	284	0.0295696	0.1933	0.87842	ukb-b-14057_vs_finn-b-F5_DEMENTIA_INCLAVO	Hypertension_DementiaAD
															ukb-b-14057	finn-b-F5_DEMENTIA_INCLAVO	Dementia, including avohilmo || id:finn-b-F5_DEMENTIA_INCLAVO	|| id:ukb-b-14057	Simple mode	284	-1.03311	0.722971	0.154113	ukb-b-14057_vs_finn-b-F5_DEMENTIA_INCLAVO	Hypertension_DementiaAD
															ukb-b-14057	finn-b-F5_DEMENTIA_INCLAVO	Dementia, including avohilmo || id:finn-b-F5_DEMENTIA_INCLAVO	|| id:ukb-b-14057	Weighted mode	284	0.35085	0.529038	0.507752	ukb-b-14057_vs_finn-b-F5_DEMENTIA_INCLAVO	Hypertension_DementiaAD
															ukb-b-14057	finn-b-F5_DEMINOTH	Dementia in other diseases classified elsewhere || id:finn-b-F5_DEMINOTH	|| id:ukb-b-14057	MR Egger	284	-0.134969	1.56361	0.931274	ukb-b-14057_vs_finn-b-F5_DEMINOTH	Hypertension_DementiaAD
															ukb-b-14057	finn-b-F5_DEMINOTH	Dementia in other diseases classified elsewhere || id:finn-b-F5_DEMINOTH	|| id:ukb-b-14057	Weighted median	284	-1.18399	0.873534	0.175289	ukb-b-14057_vs_finn-b-F5_DEMINOTH	Hypertension_DementiaAD
															ukb-b-14057	finn-b-F5_DEMINOTH	Dementia in other diseases classified elsewhere || id:finn-b-F5_DEMINOTH	|| id:ukb-b-14057	Inverse variance weighted	284	-0.733505	0.554771	0.186109	ukb-b-14057_vs_finn-b-F5_DEMINOTH	Hypertension_DementiaAD
															ukb-b-14057	finn-b-F5_DEMINOTH	Dementia in other diseases classified elsewhere || id:finn-b-F5_DEMINOTH	|| id:ukb-b-14057	Simple mode	284	-2.23744	2.47251	0.366274	ukb-b-14057_vs_finn-b-F5_DEMINOTH	Hypertension_DementiaAD
															ukb-b-14057	finn-b-F5_DEMINOTH	Dementia in other diseases classified elsewhere || id:finn-b-F5_DEMINOTH	|| id:ukb-b-14057	Weighted mode	284	-1.44817	1.76385	0.41232	ukb-b-14057_vs_finn-b-F5_DEMINOTH	Hypertension_DementiaAD
															ukb-b-14057	finn-b-AD_LO	Alzheimer<c3><95>s disease (Late onset) || id:finn-b-AD_LO	|| id:ukb-b-14057	MR Egger	284	-0.277848	0.834003	0.739268	ukb-b-14057_vs_finn-b-AD_LO	Hypertension_DementiaAD
															ukb-b-14057	finn-b-AD_LO	Alzheimer<c3><95>s disease (Late onset) || id:finn-b-AD_LO	|| id:ukb-b-14057	Weighted median	284	-0.30757	0.398896	0.440675	ukb-b-14057_vs_finn-b-AD_LO	Hypertension_DementiaAD
															ukb-b-14057	finn-b-AD_LO	Alzheimer<c3><95>s disease (Late onset) || id:finn-b-AD_LO	|| id:ukb-b-14057	Inverse variance weighted	284	-0.3644	0.295871	0.218092	ukb-b-14057_vs_finn-b-AD_LO	Hypertension_DementiaAD
															ukb-b-14057	finn-b-AD_LO	Alzheimer<c3><95>s disease (Late onset) || id:finn-b-AD_LO	|| id:ukb-b-14057	Simple mode	284	-0.848569	1.14426	0.458952	ukb-b-14057_vs_finn-b-AD_LO	Hypertension_DementiaAD
															ukb-b-14057	finn-b-AD_LO	Alzheimer<c3><95>s disease (Late onset) || id:finn-b-AD_LO	|| id:ukb-b-14057	Weighted mode	284	-0.562531	0.76614	0.46341	ukb-b-14057_vs_finn-b-AD_LO	Hypertension_DementiaAD
															ukb-b-14057	finn-b-AD_AM_EXMORE	Alzheimer<c3><95>s disease (Atypical or mixed) (more controls excluded) || id:finn-b-AD_AM_EXMORE	|| id:ukb-b-14057	MR Egger	284	-0.309594	1.34052	0.81752	ukb-b-14057_vs_finn-b-AD_AM_EXMORE	Hypertension_DementiaAD
															ukb-b-14057	finn-b-AD_AM_EXMORE	Alzheimer<c3><95>s disease (Atypical or mixed) (more controls excluded) || id:finn-b-AD_AM_EXMORE	|| id:ukb-b-14057	Weighted median	284	0.2308	0.718443	0.748021	ukb-b-14057_vs_finn-b-AD_AM_EXMORE	Hypertension_DementiaAD
															ukb-b-14057	finn-b-AD_AM_EXMORE	Alzheimer<c3><95>s disease (Atypical or mixed) (more controls excluded) || id:finn-b-AD_AM_EXMORE	|| id:ukb-b-14057	Inverse variance weighted	284	0.413679	0.475294	0.384101	ukb-b-14057_vs_finn-b-AD_AM_EXMORE	Hypertension_DementiaAD
															ukb-b-14057	finn-b-AD_AM_EXMORE	Alzheimer<c3><95>s disease (Atypical or mixed) (more controls excluded) || id:finn-b-AD_AM_EXMORE	|| id:ukb-b-14057	Simple mode	284	2.13682	2.01445	0.28971	ukb-b-14057_vs_finn-b-AD_AM_EXMORE	Hypertension_DementiaAD
															ukb-b-14057	finn-b-AD_AM_EXMORE	Alzheimer<c3><95>s disease (Atypical or mixed) (more controls excluded) || id:finn-b-AD_AM_EXMORE	|| id:ukb-b-14057	Weighted mode	284	0.546082	1.7383	0.753641	ukb-b-14057_vs_finn-b-AD_AM_EXMORE	Hypertension_DementiaAD
															ukb-b-14057	finn-b-AD_LO_EXMORE	Alzheimer<c3><95>s disease (Late onset) (more controls excluded) || id:finn-b-AD_LO_EXMORE	|| id:ukb-b-14057	MR Egger	284	-0.0543426	0.897304	0.951751	ukb-b-14057_vs_finn-b-AD_LO_EXMORE	Hypertension_DementiaAD
															ukb-b-14057	finn-b-AD_LO_EXMORE	Alzheimer<c3><95>s disease (Late onset) (more controls excluded) || id:finn-b-AD_LO_EXMORE	|| id:ukb-b-14057	Weighted median	284	-0.0791034	0.45149	0.860918	ukb-b-14057_vs_finn-b-AD_LO_EXMORE	Hypertension_DementiaAD
															ukb-b-14057	finn-b-AD_LO_EXMORE	Alzheimer<c3><95>s disease (Late onset) (more controls excluded) || id:finn-b-AD_LO_EXMORE	|| id:ukb-b-14057	Inverse variance weighted	284	0.0979179	0.317879	0.758055	ukb-b-14057_vs_finn-b-AD_LO_EXMORE	Hypertension_DementiaAD
															ukb-b-14057	finn-b-AD_LO_EXMORE	Alzheimer<c3><95>s disease (Late onset) (more controls excluded) || id:finn-b-AD_LO_EXMORE	|| id:ukb-b-14057	Simple mode	284	-0.365205	1.23195	0.767107	ukb-b-14057_vs_finn-b-AD_LO_EXMORE	Hypertension_DementiaAD
															ukb-b-14057	finn-b-AD_LO_EXMORE	Alzheimer<c3><95>s disease (Late onset) (more controls excluded) || id:finn-b-AD_LO_EXMORE	|| id:ukb-b-14057	Weighted mode	284	-0.193829	0.780866	0.804142	ukb-b-14057_vs_finn-b-AD_LO_EXMORE	Hypertension_DementiaAD
															ukb-b-14057	finn-b-AD_AM	Alzheimer<c3><95>s disease (Atypical or mixed) || id:finn-b-AD_AM	|| id:ukb-b-14057	MR Egger	284	-0.634832	1.31634	0.629988	ukb-b-14057_vs_finn-b-AD_AM	Hypertension_DementiaAD
															ukb-b-14057	finn-b-AD_AM	Alzheimer<c3><95>s disease (Atypical or mixed) || id:finn-b-AD_AM	|| id:ukb-b-14057	Weighted median	284	-0.190696	0.695157	0.783838	ukb-b-14057_vs_finn-b-AD_AM	Hypertension_DementiaAD
															ukb-b-14057	finn-b-AD_AM	Alzheimer<c3><95>s disease (Atypical or mixed) || id:finn-b-AD_AM	|| id:ukb-b-14057	Inverse variance weighted	284	-0.0975483	0.467262	0.834631	ukb-b-14057_vs_finn-b-AD_AM	Hypertension_DementiaAD
															ukb-b-14057	finn-b-AD_AM	Alzheimer<c3><95>s disease (Atypical or mixed) || id:finn-b-AD_AM	|| id:ukb-b-14057	Simple mode	284	-2.87547	2.16119	0.184425	ukb-b-14057_vs_finn-b-AD_AM	Hypertension_DementiaAD
															ukb-b-14057	finn-b-AD_AM	Alzheimer<c3><95>s disease (Atypical or mixed) || id:finn-b-AD_AM	|| id:ukb-b-14057	Weighted mode	284	-1.78801	1.69089	0.291215	ukb-b-14057_vs_finn-b-AD_AM	Hypertension_DementiaAD
															ukb-b-14057	finn-b-AD_EO_EXMORE	Alzheimer<c3><95>s disease (Early onset) (more controls excluded) || id:finn-b-AD_EO_EXMORE	|| id:ukb-b-14057	MR Egger	284	0.448442	1.47476	0.761293	ukb-b-14057_vs_finn-b-AD_EO_EXMORE	Hypertension_DementiaAD
															ukb-b-14057	finn-b-AD_EO_EXMORE	Alzheimer<c3><95>s disease (Early onset) (more controls excluded) || id:finn-b-AD_EO_EXMORE	|| id:ukb-b-14057	Weighted median	284	0.550274	0.816754	0.500481	ukb-b-14057_vs_finn-b-AD_EO_EXMORE	Hypertension_DementiaAD
															ukb-b-14057	finn-b-AD_EO_EXMORE	Alzheimer<c3><95>s disease (Early onset) (more controls excluded) || id:finn-b-AD_EO_EXMORE	|| id:ukb-b-14057	Inverse variance weighted	284	0.634617	0.523188	0.225137	ukb-b-14057_vs_finn-b-AD_EO_EXMORE	Hypertension_DementiaAD
															ukb-b-14057	finn-b-AD_EO_EXMORE	Alzheimer<c3><95>s disease (Early onset) (more controls excluded) || id:finn-b-AD_EO_EXMORE	|| id:ukb-b-14057	Simple mode	284	2.83121	2.38484	0.236157	ukb-b-14057_vs_finn-b-AD_EO_EXMORE	Hypertension_DementiaAD
															ukb-b-14057	finn-b-AD_EO_EXMORE	Alzheimer<c3><95>s disease (Early onset) (more controls excluded) || id:finn-b-AD_EO_EXMORE	|| id:ukb-b-14057	Weighted mode	284	1.22635	1.85228	0.508461	ukb-b-14057_vs_finn-b-AD_EO_EXMORE	Hypertension_DementiaAD
															ukb-b-14057	finn-b-AD_U_EXMORE	Alzheimer<c3><95>s disease (undefined) (more controls excluded) || id:finn-b-AD_U_EXMORE	|| id:ukb-b-14057	MR Egger	284	-3.98031	3.00745	0.186746	ukb-b-14057_vs_finn-b-AD_U_EXMORE	Hypertension_DementiaAD
															ukb-b-14057	finn-b-AD_U_EXMORE	Alzheimer<c3><95>s disease (undefined) (more controls excluded) || id:finn-b-AD_U_EXMORE	|| id:ukb-b-14057	Weighted median	284	-0.195639	1.61727	0.903716	ukb-b-14057_vs_finn-b-AD_U_EXMORE	Hypertension_DementiaAD
															ukb-b-14057	finn-b-AD_U_EXMORE	Alzheimer<c3><95>s disease (undefined) (more controls excluded) || id:finn-b-AD_U_EXMORE	|| id:ukb-b-14057	Inverse variance weighted	284	-1.45036	1.06546	0.173435	ukb-b-14057_vs_finn-b-AD_U_EXMORE	Hypertension_DementiaAD
															ukb-b-14057	finn-b-AD_U_EXMORE	Alzheimer<c3><95>s disease (undefined) (more controls excluded) || id:finn-b-AD_U_EXMORE	|| id:ukb-b-14057	Simple mode	284	3.92034	5.33657	0.46318	ukb-b-14057_vs_finn-b-AD_U_EXMORE	Hypertension_DementiaAD
															ukb-b-14057	finn-b-AD_U_EXMORE	Alzheimer<c3><95>s disease (undefined) (more controls excluded) || id:finn-b-AD_U_EXMORE	|| id:ukb-b-14057	Weighted mode	284	2.5331	4.42959	0.567872	ukb-b-14057_vs_finn-b-AD_U_EXMORE	Hypertension_DementiaAD
															ukb-b-14057	finn-b-AD_EO	Alzheimer<c3><95>s disease (Early onset) || id:finn-b-AD_EO	|| id:ukb-b-14057	MR Egger	284	0.0793701	1.45352	0.956491	ukb-b-14057_vs_finn-b-AD_EO	Hypertension_DementiaAD
															ukb-b-14057	finn-b-AD_EO	Alzheimer<c3><95>s disease (Early onset) || id:finn-b-AD_EO	|| id:ukb-b-14057	Weighted median	284	0.659479	0.796695	0.407802	ukb-b-14057_vs_finn-b-AD_EO	Hypertension_DementiaAD
															ukb-b-14057	finn-b-AD_EO	Alzheimer<c3><95>s disease (Early onset) || id:finn-b-AD_EO	|| id:ukb-b-14057	Inverse variance weighted	284	0.219537	0.516438	0.670765	ukb-b-14057_vs_finn-b-AD_EO	Hypertension_DementiaAD
															ukb-b-14057	finn-b-AD_EO	Alzheimer<c3><95>s disease (Early onset) || id:finn-b-AD_EO	|| id:ukb-b-14057	Simple mode	284	1.77448	2.34894	0.450614	ukb-b-14057_vs_finn-b-AD_EO	Hypertension_DementiaAD
															ukb-b-14057	finn-b-AD_EO	Alzheimer<c3><95>s disease (Early onset) || id:finn-b-AD_EO	|| id:ukb-b-14057	Weighted mode	284	1.42531	1.63261	0.383392	ukb-b-14057_vs_finn-b-AD_EO	Hypertension_DementiaAD
															ukb-b-14057	finn-b-AD_U	Alzheimer<c3><95>s disease (undefined) || id:finn-b-AD_U	|| id:ukb-b-14057	MR Egger	284	-4.66418	2.96547	0.11688	ukb-b-14057_vs_finn-b-AD_U	Hypertension_DementiaAD
															ukb-b-14057	finn-b-AD_U	Alzheimer<c3><95>s disease (undefined) || id:finn-b-AD_U	|| id:ukb-b-14057	Weighted median	284	-0.929812	1.54392	0.547013	ukb-b-14057_vs_finn-b-AD_U	Hypertension_DementiaAD
															ukb-b-14057	finn-b-AD_U	Alzheimer<c3><95>s disease (undefined) || id:finn-b-AD_U	|| id:ukb-b-14057	Inverse variance weighted	284	-2.05797	1.05343	0.0507503	ukb-b-14057_vs_finn-b-AD_U	Hypertension_DementiaAD
															ukb-b-14057	finn-b-AD_U	Alzheimer<c3><95>s disease (undefined) || id:finn-b-AD_U	|| id:ukb-b-14057	Simple mode	284	2.56637	5.29345	0.62818	ukb-b-14057_vs_finn-b-AD_U	Hypertension_DementiaAD
															ukb-b-14057	finn-b-AD_U	Alzheimer<c3><95>s disease (undefined) || id:finn-b-AD_U	|| id:ukb-b-14057	Weighted mode	284	0.718311	3.83637	0.851609	ukb-b-14057_vs_finn-b-AD_U	Hypertension_DementiaAD
															ukb-b-14057	ebi-a-GCST90012878	Family history of Alzheimer's disease || id:ebi-a-GCST90012878	|| id:ukb-b-14057	MR Egger	289	-0.0262313	0.0300611	0.38361	ukb-b-14057_vs_ebi-a-GCST90012878	Hypertension_DementiaAD
															ukb-b-14057	ebi-a-GCST90012878	Family history of Alzheimer's disease || id:ebi-a-GCST90012878	|| id:ukb-b-14057	Weighted median	289	-0.0493481	0.0104816	2.50096e-06	ukb-b-14057_vs_ebi-a-GCST90012878	Hypertension_DementiaAD
															ukb-b-14057	ebi-a-GCST90012878	Family history of Alzheimer's disease || id:ebi-a-GCST90012878	|| id:ukb-b-14057	Inverse variance weighted	289	-0.0559827	0.0105493	1.11588e-07	ukb-b-14057_vs_ebi-a-GCST90012878	Hypertension_DementiaAD
															ukb-b-14057	ebi-a-GCST90012878	Family history of Alzheimer's disease || id:ebi-a-GCST90012878	|| id:ukb-b-14057	Simple mode	289	-0.046584	0.0292557	0.112413	ukb-b-14057_vs_ebi-a-GCST90012878	Hypertension_DementiaAD
															ukb-b-14057	ebi-a-GCST90012878	Family history of Alzheimer's disease || id:ebi-a-GCST90012878	|| id:ukb-b-14057	Weighted mode	289	-0.0534961	0.0211859	0.012104	ukb-b-14057_vs_ebi-a-GCST90012878	Hypertension_DementiaAD
															ukb-b-14057	ebi-a-GCST90012877	Alzheimer's disease or family history of Alzheimer's disease || id:ebi-a-GCST90012877	|| id:ukb-b-14057	MR Egger	288	-0.111662	0.465632	0.810652	ukb-b-14057_vs_ebi-a-GCST90012877	Hypertension_DementiaAD
															ukb-b-14057	ebi-a-GCST90012877	Alzheimer's disease or family history of Alzheimer's disease || id:ebi-a-GCST90012877	|| id:ukb-b-14057	Weighted median	288	-0.674692	0.135479	6.3572e-07	ukb-b-14057_vs_ebi-a-GCST90012877	Hypertension_DementiaAD
															ukb-b-14057	ebi-a-GCST90012877	Alzheimer's disease or family history of Alzheimer's disease || id:ebi-a-GCST90012877	|| id:ukb-b-14057	Inverse variance weighted	288	-0.677541	0.162266	2.9733e-05	ukb-b-14057_vs_ebi-a-GCST90012877	Hypertension_DementiaAD
															ukb-b-14057	ebi-a-GCST90012877	Alzheimer's disease or family history of Alzheimer's disease || id:ebi-a-GCST90012877	|| id:ukb-b-14057	Simple mode	288	-0.656388	0.388646	0.0923229	ukb-b-14057_vs_ebi-a-GCST90012877	Hypertension_DementiaAD
															ukb-b-14057	ebi-a-GCST90012877	Alzheimer's disease or family history of Alzheimer's disease || id:ebi-a-GCST90012877	|| id:ukb-b-14057	Weighted mode	288	-0.656388	0.2892	0.0239695	ukb-b-14057_vs_ebi-a-GCST90012877	Hypertension_DementiaAD
															ukb-b-14057	ebi-a-GCST90001390	Dementia with Lewy bodies || id:ebi-a-GCST90001390	|| id:ukb-b-14057	MR Egger	262	-0.695051	0.985583	0.481306	ukb-b-14057_vs_ebi-a-GCST90001390	Hypertension_DementiaAD
															ukb-b-14057	ebi-a-GCST90001390	Dementia with Lewy bodies || id:ebi-a-GCST90001390	|| id:ukb-b-14057	Weighted median	262	-0.261567	0.525446	0.618625	ukb-b-14057_vs_ebi-a-GCST90001390	Hypertension_DementiaAD
															ukb-b-14057	ebi-a-GCST90001390	Dementia with Lewy bodies || id:ebi-a-GCST90001390	|| id:ukb-b-14057	Inverse variance weighted	262	-0.237922	0.350111	0.496782	ukb-b-14057_vs_ebi-a-GCST90001390	Hypertension_DementiaAD
															ukb-b-14057	ebi-a-GCST90001390	Dementia with Lewy bodies || id:ebi-a-GCST90001390	|| id:ukb-b-14057	Simple mode	262	-0.763047	1.47856	0.606239	ukb-b-14057_vs_ebi-a-GCST90001390	Hypertension_DementiaAD
															ukb-b-14057	ebi-a-GCST90001390	Dementia with Lewy bodies || id:ebi-a-GCST90001390	|| id:ukb-b-14057	Weighted mode	262	0.337123	1.26177	0.789539	ukb-b-14057_vs_ebi-a-GCST90001390	Hypertension_DementiaAD
															ukb-a-61	ebi-a-GCST90093378	Dementia with Lewy bodies in APOE e4+ carriers || id:ebi-a-GCST90093378	|| id:ukb-a-61	MR Egger	162	-2.26878	2.25152	0.315136	ukb-a-61_vs_ebi-a-GCST90093378	Hypertension_DementiaAD
															ukb-a-61	ebi-a-GCST90093378	Dementia with Lewy bodies in APOE e4+ carriers || id:ebi-a-GCST90093378	|| id:ukb-a-61	Weighted median	162	0.654811	1.11993	0.558757	ukb-a-61_vs_ebi-a-GCST90093378	Hypertension_DementiaAD
															ukb-a-61	ebi-a-GCST90093378	Dementia with Lewy bodies in APOE e4+ carriers || id:ebi-a-GCST90093378	|| id:ukb-a-61	Inverse variance weighted	162	-0.192551	0.736383	0.79372	ukb-a-61_vs_ebi-a-GCST90093378	Hypertension_DementiaAD
															ukb-a-61	ebi-a-GCST90093378	Dementia with Lewy bodies in APOE e4+ carriers || id:ebi-a-GCST90093378	|| id:ukb-a-61	Simple mode	162	-3.14536	3.25556	0.335418	ukb-a-61_vs_ebi-a-GCST90093378	Hypertension_DementiaAD
															ukb-a-61	ebi-a-GCST90093378	Dementia with Lewy bodies in APOE e4+ carriers || id:ebi-a-GCST90093378	|| id:ukb-a-61	Weighted mode	162	1.52813	3.13006	0.626065	ukb-a-61_vs_ebi-a-GCST90093378	Hypertension_DementiaAD
															ukb-a-61	ebi-a-GCST90027158	Alzheimer's disease || id:ebi-a-GCST90027158	|| id:ukb-a-61	MR Egger	193	-0.171557	0.347853	0.622446	ukb-a-61_vs_ebi-a-GCST90027158	Hypertension_DementiaAD
															ukb-a-61	ebi-a-GCST90027158	Alzheimer's disease || id:ebi-a-GCST90027158	|| id:ukb-a-61	Weighted median	193	-0.39666	0.127349	0.00184107	ukb-a-61_vs_ebi-a-GCST90027158	Hypertension_DementiaAD
															ukb-a-61	ebi-a-GCST90027158	Alzheimer's disease || id:ebi-a-GCST90027158	|| id:ukb-a-61	Inverse variance weighted	193	-0.562855	0.114204	8.28643e-07	ukb-a-61_vs_ebi-a-GCST90027158	Hypertension_DementiaAD
															ukb-a-61	ebi-a-GCST90027158	Alzheimer's disease || id:ebi-a-GCST90027158	|| id:ukb-a-61	Simple mode	193	-0.772614	0.387621	0.0476531	ukb-a-61_vs_ebi-a-GCST90027158	Hypertension_DementiaAD
															ukb-a-61	ebi-a-GCST90027158	Alzheimer's disease || id:ebi-a-GCST90027158	|| id:ukb-a-61	Weighted mode	193	-0.258073	0.300552	0.391597	ukb-a-61_vs_ebi-a-GCST90027158	Hypertension_DementiaAD
															ukb-a-61	ebi-a-GCST90013971	Any parental history of Alzheimer's disease (SPA correction) || id:ebi-a-GCST90013971	|| id:ukb-a-61	MR Egger	165	-0.266802	0.279351	0.340953	ukb-a-61_vs_ebi-a-GCST90013971	Hypertension_DementiaAD
															ukb-a-61	ebi-a-GCST90013971	Any parental history of Alzheimer's disease (SPA correction) || id:ebi-a-GCST90013971	|| id:ukb-a-61	Weighted median	165	-0.396751	0.105343	0.000165696	ukb-a-61_vs_ebi-a-GCST90013971	Hypertension_DementiaAD
															ukb-a-61	ebi-a-GCST90013971	Any parental history of Alzheimer's disease (SPA correction) || id:ebi-a-GCST90013971	|| id:ukb-a-61	Inverse variance weighted	165	-0.525716	0.0864811	1.20954e-09	ukb-a-61_vs_ebi-a-GCST90013971	Hypertension_DementiaAD
															ukb-a-61	ebi-a-GCST90013971	Any parental history of Alzheimer's disease (SPA correction) || id:ebi-a-GCST90013971	|| id:ukb-a-61	Simple mode	165	-0.162512	0.278099	0.559775	ukb-a-61_vs_ebi-a-GCST90013971	Hypertension_DementiaAD
															ukb-a-61	ebi-a-GCST90013971	Any parental history of Alzheimer's disease (SPA correction) || id:ebi-a-GCST90013971	|| id:ukb-a-61	Weighted mode	165	-0.184861	0.230594	0.423902	ukb-a-61_vs_ebi-a-GCST90013971	Hypertension_DementiaAD
															ukb-a-61	ebi-a-GCST90013921	Any parental history of Alzheimer's disease (Firth correction) || id:ebi-a-GCST90013921	|| id:ukb-a-61	MR Egger	165	-0.265216	0.279478	0.344042	ukb-a-61_vs_ebi-a-GCST90013921	Hypertension_DementiaAD
															ukb-a-61	ebi-a-GCST90013921	Any parental history of Alzheimer's disease (Firth correction) || id:ebi-a-GCST90013921	|| id:ukb-a-61	Weighted median	165	-0.396714	0.106019	0.000182628	ukb-a-61_vs_ebi-a-GCST90013921	Hypertension_DementiaAD
															ukb-a-61	ebi-a-GCST90013921	Any parental history of Alzheimer's disease (Firth correction) || id:ebi-a-GCST90013921	|| id:ukb-a-61	Inverse variance weighted	165	-0.52574	0.0864967	1.21575e-09	ukb-a-61_vs_ebi-a-GCST90013921	Hypertension_DementiaAD
															ukb-a-61	ebi-a-GCST90013921	Any parental history of Alzheimer's disease (Firth correction) || id:ebi-a-GCST90013921	|| id:ukb-a-61	Simple mode	165	-0.178369	0.283209	0.529693	ukb-a-61_vs_ebi-a-GCST90013921	Hypertension_DementiaAD
															ukb-a-61	ebi-a-GCST90013921	Any parental history of Alzheimer's disease (Firth correction) || id:ebi-a-GCST90013921	|| id:ukb-a-61	Weighted mode	165	-0.178369	0.216506	0.411222	ukb-a-61_vs_ebi-a-GCST90013921	Hypertension_DementiaAD
															ukb-a-61	ieu-b-5067	Alzheimer's disease || id:ieu-b-5067	|| id:ukb-a-61	MR Egger	191	0.0026293	0.00279361	0.347812	ukb-a-61_vs_ieu-b-5067	Hypertension_DementiaAD
															ukb-a-61	ieu-b-5067	Alzheimer's disease || id:ieu-b-5067	|| id:ukb-a-61	Weighted median	191	0.00237452	0.00129568	0.0668552	ukb-a-61_vs_ieu-b-5067	Hypertension_DementiaAD
															ukb-a-61	ieu-b-5067	Alzheimer's disease || id:ieu-b-5067	|| id:ukb-a-61	Inverse variance weighted	191	0.0016853	0.000917199	0.0661448	ukb-a-61_vs_ieu-b-5067	Hypertension_DementiaAD
															ukb-a-61	ieu-b-5067	Alzheimer's disease || id:ieu-b-5067	|| id:ukb-a-61	Simple mode	191	0.00418049	0.00360011	0.247013	ukb-a-61_vs_ieu-b-5067	Hypertension_DementiaAD
															ukb-a-61	ieu-b-5067	Alzheimer's disease || id:ieu-b-5067	|| id:ukb-a-61	Weighted mode	191	0.00439593	0.00304296	0.15021	ukb-a-61_vs_ieu-b-5067	Hypertension_DementiaAD
															ukb-a-61	finn-b-VD_MX	Vascular dementia (mixed) || id:finn-b-VD_MX	|| id:ukb-a-61	MR Egger	195	-0.281794	4.00752	0.944015	ukb-a-61_vs_finn-b-VD_MX	Hypertension_DementiaAD
															ukb-a-61	finn-b-VD_MX	Vascular dementia (mixed) || id:finn-b-VD_MX	|| id:ukb-a-61	Weighted median	195	0.54923	1.99595	0.783184	ukb-a-61_vs_finn-b-VD_MX	Hypertension_DementiaAD
															ukb-a-61	finn-b-VD_MX	Vascular dementia (mixed) || id:finn-b-VD_MX	|| id:ukb-a-61	Inverse variance weighted	195	-0.251321	1.33131	0.850268	ukb-a-61_vs_finn-b-VD_MX	Hypertension_DementiaAD
															ukb-a-61	finn-b-VD_MX	Vascular dementia (mixed) || id:finn-b-VD_MX	|| id:ukb-a-61	Simple mode	195	0.42772	5.8694	0.941982	ukb-a-61_vs_finn-b-VD_MX	Hypertension_DementiaAD
															ukb-a-61	finn-b-VD_MX	Vascular dementia (mixed) || id:finn-b-VD_MX	|| id:ukb-a-61	Weighted mode	195	6.30866	5.34271	0.239129	ukb-a-61_vs_finn-b-VD_MX	Hypertension_DementiaAD
															ukb-a-61	finn-b-VD_MI	Vascular dementia (multiple infarctations) || id:finn-b-VD_MI	|| id:ukb-a-61	MR Egger	195	5.52587	2.9259	0.0604451	ukb-a-61_vs_finn-b-VD_MI	Hypertension_DementiaAD
															ukb-a-61	finn-b-VD_MI	Vascular dementia (multiple infarctations) || id:finn-b-VD_MI	|| id:ukb-a-61	Weighted median	195	1.33364	1.50382	0.375168	ukb-a-61_vs_finn-b-VD_MI	Hypertension_DementiaAD
															ukb-a-61	finn-b-VD_MI	Vascular dementia (multiple infarctations) || id:finn-b-VD_MI	|| id:ukb-a-61	Inverse variance weighted	195	1.6694	0.976423	0.0873202	ukb-a-61_vs_finn-b-VD_MI	Hypertension_DementiaAD
															ukb-a-61	finn-b-VD_MI	Vascular dementia (multiple infarctations) || id:finn-b-VD_MI	|| id:ukb-a-61	Simple mode	195	-0.889151	4.27736	0.835546	ukb-a-61_vs_finn-b-VD_MI	Hypertension_DementiaAD
															ukb-a-61	finn-b-VD_MI	Vascular dementia (multiple infarctations) || id:finn-b-VD_MI	|| id:ukb-a-61	Weighted mode	195	2.41703	3.28169	0.462305	ukb-a-61_vs_finn-b-VD_MI	Hypertension_DementiaAD
															ukb-a-61	finn-b-VD_SC	Vascular dementia (subcortical) || id:finn-b-VD_SC	|| id:ukb-a-61	MR Egger	195	-2.5203	2.5797	0.329806	ukb-a-61_vs_finn-b-VD_SC	Hypertension_DementiaAD
															ukb-a-61	finn-b-VD_SC	Vascular dementia (subcortical) || id:finn-b-VD_SC	|| id:ukb-a-61	Weighted median	195	0.591666	1.29298	0.64724	ukb-a-61_vs_finn-b-VD_SC	Hypertension_DementiaAD
															ukb-a-61	finn-b-VD_SC	Vascular dementia (subcortical) || id:finn-b-VD_SC	|| id:ukb-a-61	Inverse variance weighted	195	-0.304353	0.856759	0.722412	ukb-a-61_vs_finn-b-VD_SC	Hypertension_DementiaAD
															ukb-a-61	finn-b-VD_SC	Vascular dementia (subcortical) || id:finn-b-VD_SC	|| id:ukb-a-61	Simple mode	195	-0.925449	3.71008	0.803283	ukb-a-61_vs_finn-b-VD_SC	Hypertension_DementiaAD
															ukb-a-61	finn-b-VD_SC	Vascular dementia (subcortical) || id:finn-b-VD_SC	|| id:ukb-a-61	Weighted mode	195	-0.164878	2.63173	0.95011	ukb-a-61_vs_finn-b-VD_SC	Hypertension_DementiaAD
															ukb-a-61	finn-b-VD_U	Vascular dementia (undefined) || id:finn-b-VD_U	|| id:ukb-a-61	MR Egger	195	1.88346	2.20085	0.393178	ukb-a-61_vs_finn-b-VD_U	Hypertension_DementiaAD
															ukb-a-61	finn-b-VD_U	Vascular dementia (undefined) || id:finn-b-VD_U	|| id:ukb-a-61	Weighted median	195	0.466332	1.01246	0.645089	ukb-a-61_vs_finn-b-VD_U	Hypertension_DementiaAD
															ukb-a-61	finn-b-VD_U	Vascular dementia (undefined) || id:finn-b-VD_U	|| id:ukb-a-61	Inverse variance weighted	195	0.520106	0.730854	0.476687	ukb-a-61_vs_finn-b-VD_U	Hypertension_DementiaAD
															ukb-a-61	finn-b-VD_U	Vascular dementia (undefined) || id:finn-b-VD_U	|| id:ukb-a-61	Simple mode	195	-1.3525	2.98625	0.651121	ukb-a-61_vs_finn-b-VD_U	Hypertension_DementiaAD
															ukb-a-61	finn-b-VD_U	Vascular dementia (undefined) || id:finn-b-VD_U	|| id:ukb-a-61	Weighted mode	195	0.177742	2.63121	0.946212	ukb-a-61_vs_finn-b-VD_U	Hypertension_DementiaAD
															ukb-a-61	finn-b-PD_DEMENTIA	Dementia due to Parkinsons disease || id:finn-b-PD_DEMENTIA	|| id:ukb-a-61	MR Egger	195	-0.558752	2.54907	0.826727	ukb-a-61_vs_finn-b-PD_DEMENTIA	Hypertension_DementiaAD
															ukb-a-61	finn-b-PD_DEMENTIA	Dementia due to Parkinsons disease || id:finn-b-PD_DEMENTIA	|| id:ukb-a-61	Weighted median	195	-0.538294	1.23464	0.662841	ukb-a-61_vs_finn-b-PD_DEMENTIA	Hypertension_DementiaAD
															ukb-a-61	finn-b-PD_DEMENTIA	Dementia due to Parkinsons disease || id:finn-b-PD_DEMENTIA	|| id:ukb-a-61	Inverse variance weighted	195	0.68648	0.845575	0.416878	ukb-a-61_vs_finn-b-PD_DEMENTIA	Hypertension_DementiaAD
															ukb-a-61	finn-b-PD_DEMENTIA	Dementia due to Parkinsons disease || id:finn-b-PD_DEMENTIA	|| id:ukb-a-61	Simple mode	195	-3.50657	3.31425	0.291358	ukb-a-61_vs_finn-b-PD_DEMENTIA	Hypertension_DementiaAD
															ukb-a-61	finn-b-PD_DEMENTIA	Dementia due to Parkinsons disease || id:finn-b-PD_DEMENTIA	|| id:ukb-a-61	Weighted mode	195	-3.29349	2.87237	0.252954	ukb-a-61_vs_finn-b-PD_DEMENTIA	Hypertension_DementiaAD
															ukb-a-61	finn-b-PD_DEMENTIA_EXMORE	Dementia due to Parkinsons disease (more controls excluded) || id:finn-b-PD_DEMENTIA_EXMORE	|| id:ukb-a-61	MR Egger	195	-0.453145	2.56066	0.859722	ukb-a-61_vs_finn-b-PD_DEMENTIA_EXMORE	Hypertension_DementiaAD
															ukb-a-61	finn-b-PD_DEMENTIA_EXMORE	Dementia due to Parkinsons disease (more controls excluded) || id:finn-b-PD_DEMENTIA_EXMORE	|| id:ukb-a-61	Weighted median	195	0.449966	1.23717	0.716079	ukb-a-61_vs_finn-b-PD_DEMENTIA_EXMORE	Hypertension_DementiaAD
															ukb-a-61	finn-b-PD_DEMENTIA_EXMORE	Dementia due to Parkinsons disease (more controls excluded) || id:finn-b-PD_DEMENTIA_EXMORE	|| id:ukb-a-61	Inverse variance weighted	195	1.06001	0.848696	0.21167	ukb-a-61_vs_finn-b-PD_DEMENTIA_EXMORE	Hypertension_DementiaAD
															ukb-a-61	finn-b-PD_DEMENTIA_EXMORE	Dementia due to Parkinsons disease (more controls excluded) || id:finn-b-PD_DEMENTIA_EXMORE	|| id:ukb-a-61	Simple mode	195	-2.45126	3.47892	0.481901	ukb-a-61_vs_finn-b-PD_DEMENTIA_EXMORE	Hypertension_DementiaAD
															ukb-a-61	finn-b-PD_DEMENTIA_EXMORE	Dementia due to Parkinsons disease (more controls excluded) || id:finn-b-PD_DEMENTIA_EXMORE	|| id:ukb-a-61	Weighted mode	195	-3.09016	2.81188	0.273145	ukb-a-61_vs_finn-b-PD_DEMENTIA_EXMORE	Hypertension_DementiaAD
															ukb-a-61	finn-b-I9_VASCDEM	Vascular dementia (I9_VASCDEM) || id:finn-b-I9_VASCDEM	|| id:ukb-a-61	MR Egger	195	0.606224	1.39648	0.664694	ukb-a-61_vs_finn-b-I9_VASCDEM	Hypertension_DementiaAD
															ukb-a-61	finn-b-I9_VASCDEM	Vascular dementia (I9_VASCDEM) || id:finn-b-I9_VASCDEM	|| id:ukb-a-61	Weighted median	195	0.114664	0.687306	0.867503	ukb-a-61_vs_finn-b-I9_VASCDEM	Hypertension_DementiaAD
															ukb-a-61	finn-b-I9_VASCDEM	Vascular dementia (I9_VASCDEM) || id:finn-b-I9_VASCDEM	|| id:ukb-a-61	Inverse variance weighted	195	0.146597	0.464486	0.752298	ukb-a-61_vs_finn-b-I9_VASCDEM	Hypertension_DementiaAD
															ukb-a-61	finn-b-I9_VASCDEM	Vascular dementia (I9_VASCDEM) || id:finn-b-I9_VASCDEM	|| id:ukb-a-61	Simple mode	195	-1.10069	1.94694	0.572494	ukb-a-61_vs_finn-b-I9_VASCDEM	Hypertension_DementiaAD
															ukb-a-61	finn-b-I9_VASCDEM	Vascular dementia (I9_VASCDEM) || id:finn-b-I9_VASCDEM	|| id:ukb-a-61	Weighted mode	195	-0.0411553	1.63892	0.979992	ukb-a-61_vs_finn-b-I9_VASCDEM	Hypertension_DementiaAD
															ukb-a-61	finn-b-KRA_PSY_DEMENTIA	Any dementia || id:finn-b-KRA_PSY_DEMENTIA	|| id:ukb-a-61	MR Egger	195	0.125793	0.616875	0.838631	ukb-a-61_vs_finn-b-KRA_PSY_DEMENTIA	Hypertension_DementiaAD
															ukb-a-61	finn-b-KRA_PSY_DEMENTIA	Any dementia || id:finn-b-KRA_PSY_DEMENTIA	|| id:ukb-a-61	Weighted median	195	0.0327617	0.29656	0.912035	ukb-a-61_vs_finn-b-KRA_PSY_DEMENTIA	Hypertension_DementiaAD
															ukb-a-61	finn-b-KRA_PSY_DEMENTIA	Any dementia || id:finn-b-KRA_PSY_DEMENTIA	|| id:ukb-a-61	Inverse variance weighted	195	0.015152	0.20467	0.940985	ukb-a-61_vs_finn-b-KRA_PSY_DEMENTIA	Hypertension_DementiaAD
															ukb-a-61	finn-b-KRA_PSY_DEMENTIA	Any dementia || id:finn-b-KRA_PSY_DEMENTIA	|| id:ukb-a-61	Simple mode	195	-0.707255	0.895239	0.430482	ukb-a-61_vs_finn-b-KRA_PSY_DEMENTIA	Hypertension_DementiaAD
															ukb-a-61	finn-b-KRA_PSY_DEMENTIA	Any dementia || id:finn-b-KRA_PSY_DEMENTIA	|| id:ukb-a-61	Weighted mode	195	-0.280648	0.721789	0.697834	ukb-a-61_vs_finn-b-KRA_PSY_DEMENTIA	Hypertension_DementiaAD
															ukb-a-61	finn-b-KRA_PSY_DEMENTIA_EXMORE	Any dementia (more controls excluded) || id:finn-b-KRA_PSY_DEMENTIA_EXMORE	|| id:ukb-a-61	MR Egger	195	0.31757	0.625908	0.612471	ukb-a-61_vs_finn-b-KRA_PSY_DEMENTIA_EXMORE	Hypertension_DementiaAD
															ukb-a-61	finn-b-KRA_PSY_DEMENTIA_EXMORE	Any dementia (more controls excluded) || id:finn-b-KRA_PSY_DEMENTIA_EXMORE	|| id:ukb-a-61	Weighted median	195	0.0865883	0.306598	0.777624	ukb-a-61_vs_finn-b-KRA_PSY_DEMENTIA_EXMORE	Hypertension_DementiaAD
															ukb-a-61	finn-b-KRA_PSY_DEMENTIA_EXMORE	Any dementia (more controls excluded) || id:finn-b-KRA_PSY_DEMENTIA_EXMORE	|| id:ukb-a-61	Inverse variance weighted	195	0.0382095	0.207722	0.854057	ukb-a-61_vs_finn-b-KRA_PSY_DEMENTIA_EXMORE	Hypertension_DementiaAD
															ukb-a-61	finn-b-KRA_PSY_DEMENTIA_EXMORE	Any dementia (more controls excluded) || id:finn-b-KRA_PSY_DEMENTIA_EXMORE	|| id:ukb-a-61	Simple mode	195	-0.100742	0.895285	0.910523	ukb-a-61_vs_finn-b-KRA_PSY_DEMENTIA_EXMORE	Hypertension_DementiaAD
															ukb-a-61	finn-b-KRA_PSY_DEMENTIA_EXMORE	Any dementia (more controls excluded) || id:finn-b-KRA_PSY_DEMENTIA_EXMORE	|| id:ukb-a-61	Weighted mode	195	0.0917763	0.746599	0.902293	ukb-a-61_vs_finn-b-KRA_PSY_DEMENTIA_EXMORE	Hypertension_DementiaAD
															ukb-a-61	finn-b-G6_ALZHEIMER_EXMORE	Alzheimer disease (more controls excluded) || id:finn-b-G6_ALZHEIMER_EXMORE	|| id:ukb-a-61	MR Egger	195	-0.0526201	0.817573	0.948749	ukb-a-61_vs_finn-b-G6_ALZHEIMER_EXMORE	Hypertension_DementiaAD
															ukb-a-61	finn-b-G6_ALZHEIMER_EXMORE	Alzheimer disease (more controls excluded) || id:finn-b-G6_ALZHEIMER_EXMORE	|| id:ukb-a-61	Weighted median	195	0.505612	0.39055	0.195453	ukb-a-61_vs_finn-b-G6_ALZHEIMER_EXMORE	Hypertension_DementiaAD
															ukb-a-61	finn-b-G6_ALZHEIMER_EXMORE	Alzheimer disease (more controls excluded) || id:finn-b-G6_ALZHEIMER_EXMORE	|| id:ukb-a-61	Inverse variance weighted	195	0.318229	0.271101	0.240459	ukb-a-61_vs_finn-b-G6_ALZHEIMER_EXMORE	Hypertension_DementiaAD
															ukb-a-61	finn-b-G6_ALZHEIMER_EXMORE	Alzheimer disease (more controls excluded) || id:finn-b-G6_ALZHEIMER_EXMORE	|| id:ukb-a-61	Simple mode	195	0.881629	1.06638	0.409395	ukb-a-61_vs_finn-b-G6_ALZHEIMER_EXMORE	Hypertension_DementiaAD
															ukb-a-61	finn-b-G6_ALZHEIMER_EXMORE	Alzheimer disease (more controls excluded) || id:finn-b-G6_ALZHEIMER_EXMORE	|| id:ukb-a-61	Weighted mode	195	0.816146	0.828012	0.325523	ukb-a-61_vs_finn-b-G6_ALZHEIMER_EXMORE	Hypertension_DementiaAD
															ukb-a-61	finn-b-F5_VASCDEM	Vascular dementia (F5_VASCDEM) || id:finn-b-F5_VASCDEM	|| id:ukb-a-61	MR Egger	195	0.508389	1.37989	0.712959	ukb-a-61_vs_finn-b-F5_VASCDEM	Hypertension_DementiaAD
															ukb-a-61	finn-b-F5_VASCDEM	Vascular dementia (F5_VASCDEM) || id:finn-b-F5_VASCDEM	|| id:ukb-a-61	Weighted median	195	0.0887715	0.694771	0.89833	ukb-a-61_vs_finn-b-F5_VASCDEM	Hypertension_DementiaAD
															ukb-a-61	finn-b-F5_VASCDEM	Vascular dementia (F5_VASCDEM) || id:finn-b-F5_VASCDEM	|| id:ukb-a-61	Inverse variance weighted	195	0.110206	0.457919	0.809813	ukb-a-61_vs_finn-b-F5_VASCDEM	Hypertension_DementiaAD
															ukb-a-61	finn-b-F5_VASCDEM	Vascular dementia (F5_VASCDEM) || id:finn-b-F5_VASCDEM	|| id:ukb-a-61	Simple mode	195	-1.29352	1.82159	0.478491	ukb-a-61_vs_finn-b-F5_VASCDEM	Hypertension_DementiaAD
															ukb-a-61	finn-b-F5_VASCDEM	Vascular dementia (F5_VASCDEM) || id:finn-b-F5_VASCDEM	|| id:ukb-a-61	Weighted mode	195	-0.164237	1.64387	0.92052	ukb-a-61_vs_finn-b-F5_VASCDEM	Hypertension_DementiaAD
															ukb-a-61	finn-b-G6_AD_WIDE_EXMORE	"Alzheimer<c3><95>s disease, wide definition" (more controls excluded) || id:finn-b-G6_AD_WIDE_EXMORE	|| id:ukb-a-61	MR Egger	195	0.0798029	0.700043	0.909359	ukb-a-61_vs_finn-b-G6_AD_WIDE_EXMORE	Hypertension_DementiaAD
															ukb-a-61	finn-b-G6_AD_WIDE_EXMORE	"Alzheimer<c3><95>s disease, wide definition" (more controls excluded) || id:finn-b-G6_AD_WIDE_EXMORE	|| id:ukb-a-61	Weighted median	195	0.326187	0.332615	0.326755	ukb-a-61_vs_finn-b-G6_AD_WIDE_EXMORE	Hypertension_DementiaAD
															ukb-a-61	finn-b-G6_AD_WIDE_EXMORE	"Alzheimer<c3><95>s disease, wide definition" (more controls excluded) || id:finn-b-G6_AD_WIDE_EXMORE	|| id:ukb-a-61	Inverse variance weighted	195	0.403081	0.232222	0.0826074	ukb-a-61_vs_finn-b-G6_AD_WIDE_EXMORE	Hypertension_DementiaAD
															ukb-a-61	finn-b-G6_AD_WIDE_EXMORE	"Alzheimer<c3><95>s disease, wide definition" (more controls excluded) || id:finn-b-G6_AD_WIDE_EXMORE	|| id:ukb-a-61	Simple mode	195	-0.0940525	0.897971	0.916691	ukb-a-61_vs_finn-b-G6_AD_WIDE_EXMORE	Hypertension_DementiaAD
															ukb-a-61	finn-b-G6_AD_WIDE_EXMORE	"Alzheimer<c3><95>s disease, wide definition" (more controls excluded) || id:finn-b-G6_AD_WIDE_EXMORE	|| id:ukb-a-61	Weighted mode	195	0.230517	0.704096	0.743722	ukb-a-61_vs_finn-b-G6_AD_WIDE_EXMORE	Hypertension_DementiaAD
															ukb-a-61	finn-b-G6_AD_WIDE	Alzheimer<c3><95>s disease, wide definition || id:finn-b-G6_AD_WIDE	|| id:ukb-a-61	MR Egger	195	-0.0907001	0.656262	0.890221	ukb-a-61_vs_finn-b-G6_AD_WIDE	Hypertension_DementiaAD
															ukb-a-61	finn-b-G6_AD_WIDE	Alzheimer<c3><95>s disease, wide definition || id:finn-b-G6_AD_WIDE	|| id:ukb-a-61	Weighted median	195	0.120089	0.317005	0.704819	ukb-a-61_vs_finn-b-G6_AD_WIDE	Hypertension_DementiaAD
															ukb-a-61	finn-b-G6_AD_WIDE	Alzheimer<c3><95>s disease, wide definition || id:finn-b-G6_AD_WIDE	|| id:ukb-a-61	Inverse variance weighted	195	0.0743912	0.217795	0.732678	ukb-a-61_vs_finn-b-G6_AD_WIDE	Hypertension_DementiaAD
															ukb-a-61	finn-b-G6_AD_WIDE	Alzheimer<c3><95>s disease, wide definition || id:finn-b-G6_AD_WIDE	|| id:ukb-a-61	Simple mode	195	0.00332574	0.838814	0.996841	ukb-a-61_vs_finn-b-G6_AD_WIDE	Hypertension_DementiaAD
															ukb-a-61	finn-b-G6_AD_WIDE	Alzheimer<c3><95>s disease, wide definition || id:finn-b-G6_AD_WIDE	|| id:ukb-a-61	Weighted mode	195	0.102664	0.643958	0.873499	ukb-a-61_vs_finn-b-G6_AD_WIDE	Hypertension_DementiaAD
															ukb-a-61	finn-b-G6_ALZHEIMER_INCLAVO	Alzheimer disease, including avohilmo || id:finn-b-G6_ALZHEIMER_INCLAVO	|| id:ukb-a-61	MR Egger	195	-0.233165	0.759044	0.759035	ukb-a-61_vs_finn-b-G6_ALZHEIMER_INCLAVO	Hypertension_DementiaAD
															ukb-a-61	finn-b-G6_ALZHEIMER_INCLAVO	Alzheimer disease, including avohilmo || id:finn-b-G6_ALZHEIMER_INCLAVO	|| id:ukb-a-61	Weighted median	195	0.171497	0.359737	0.633555	ukb-a-61_vs_finn-b-G6_ALZHEIMER_INCLAVO	Hypertension_DementiaAD
															ukb-a-61	finn-b-G6_ALZHEIMER_INCLAVO	Alzheimer disease, including avohilmo || id:finn-b-G6_ALZHEIMER_INCLAVO	|| id:ukb-a-61	Inverse variance weighted	195	-0.0448526	0.251947	0.858704	ukb-a-61_vs_finn-b-G6_ALZHEIMER_INCLAVO	Hypertension_DementiaAD
															ukb-a-61	finn-b-G6_ALZHEIMER_INCLAVO	Alzheimer disease, including avohilmo || id:finn-b-G6_ALZHEIMER_INCLAVO	|| id:ukb-a-61	Simple mode	195	0.373647	0.984604	0.704739	ukb-a-61_vs_finn-b-G6_ALZHEIMER_INCLAVO	Hypertension_DementiaAD
															ukb-a-61	finn-b-G6_ALZHEIMER_INCLAVO	Alzheimer disease, including avohilmo || id:finn-b-G6_ALZHEIMER_INCLAVO	|| id:ukb-a-61	Weighted mode	195	0.309118	0.733745	0.674011	ukb-a-61_vs_finn-b-G6_ALZHEIMER_INCLAVO	Hypertension_DementiaAD
															ukb-a-61	finn-b-G6_ALZHEIMER	Alzheimer disease || id:finn-b-G6_ALZHEIMER	|| id:ukb-a-61	MR Egger	195	-0.216108	0.769117	0.779025	ukb-a-61_vs_finn-b-G6_ALZHEIMER	Hypertension_DementiaAD
															ukb-a-61	finn-b-G6_ALZHEIMER	Alzheimer disease || id:finn-b-G6_ALZHEIMER	|| id:ukb-a-61	Weighted median	195	0.286292	0.3657	0.433709	ukb-a-61_vs_finn-b-G6_ALZHEIMER	Hypertension_DementiaAD
															ukb-a-61	finn-b-G6_ALZHEIMER	Alzheimer disease || id:finn-b-G6_ALZHEIMER	|| id:ukb-a-61	Inverse variance weighted	195	-0.0286928	0.255278	0.910508	ukb-a-61_vs_finn-b-G6_ALZHEIMER	Hypertension_DementiaAD
															ukb-a-61	finn-b-G6_ALZHEIMER	Alzheimer disease || id:finn-b-G6_ALZHEIMER	|| id:ukb-a-61	Simple mode	195	0.636276	0.966411	0.511067	ukb-a-61_vs_finn-b-G6_ALZHEIMER	Hypertension_DementiaAD
															ukb-a-61	finn-b-G6_ALZHEIMER	Alzheimer disease || id:finn-b-G6_ALZHEIMER	|| id:ukb-a-61	Weighted mode	195	0.514564	0.770778	0.505188	ukb-a-61_vs_finn-b-G6_ALZHEIMER	Hypertension_DementiaAD
															ukb-a-61	finn-b-F5_Dementia_U_EXMORE	Undefined dementia (more controls excluded) || id:finn-b-F5_Dementia_U_EXMORE	|| id:ukb-a-61	MR Egger	195	1.24166	1.16947	0.289682	ukb-a-61_vs_finn-b-F5_Dementia_U_EXMORE	Hypertension_DementiaAD
															ukb-a-61	finn-b-F5_Dementia_U_EXMORE	Undefined dementia (more controls excluded) || id:finn-b-F5_Dementia_U_EXMORE	|| id:ukb-a-61	Weighted median	195	0.324702	0.576139	0.573039	ukb-a-61_vs_finn-b-F5_Dementia_U_EXMORE	Hypertension_DementiaAD
															ukb-a-61	finn-b-F5_Dementia_U_EXMORE	Undefined dementia (more controls excluded) || id:finn-b-F5_Dementia_U_EXMORE	|| id:ukb-a-61	Inverse variance weighted	195	0.269229	0.388307	0.488096	ukb-a-61_vs_finn-b-F5_Dementia_U_EXMORE	Hypertension_DementiaAD
															ukb-a-61	finn-b-F5_Dementia_U_EXMORE	Undefined dementia (more controls excluded) || id:finn-b-F5_Dementia_U_EXMORE	|| id:ukb-a-61	Simple mode	195	0.32487	1.58505	0.83782	ukb-a-61_vs_finn-b-F5_Dementia_U_EXMORE	Hypertension_DementiaAD
															ukb-a-61	finn-b-F5_Dementia_U_EXMORE	Undefined dementia (more controls excluded) || id:finn-b-F5_Dementia_U_EXMORE	|| id:ukb-a-61	Weighted mode	195	0.42146	1.28076	0.742457	ukb-a-61_vs_finn-b-F5_Dementia_U_EXMORE	Hypertension_DementiaAD
															ukb-a-61	finn-b-F5_DEMENTIA	Dementia || id:finn-b-F5_DEMENTIA	|| id:ukb-a-61	MR Egger	195	-0.0970484	0.588883	0.869273	ukb-a-61_vs_finn-b-F5_DEMENTIA	Hypertension_DementiaAD
															ukb-a-61	finn-b-F5_DEMENTIA	Dementia || id:finn-b-F5_DEMENTIA	|| id:ukb-a-61	Weighted median	195	0.164968	0.27591	0.549903	ukb-a-61_vs_finn-b-F5_DEMENTIA	Hypertension_DementiaAD
															ukb-a-61	finn-b-F5_DEMENTIA	Dementia || id:finn-b-F5_DEMENTIA	|| id:ukb-a-61	Inverse variance weighted	195	-0.114625	0.195407	0.557476	ukb-a-61_vs_finn-b-F5_DEMENTIA	Hypertension_DementiaAD
															ukb-a-61	finn-b-F5_DEMENTIA	Dementia || id:finn-b-F5_DEMENTIA	|| id:ukb-a-61	Simple mode	195	0.277602	0.867775	0.749388	ukb-a-61_vs_finn-b-F5_DEMENTIA	Hypertension_DementiaAD
															ukb-a-61	finn-b-F5_DEMENTIA	Dementia || id:finn-b-F5_DEMENTIA	|| id:ukb-a-61	Weighted mode	195	0.277602	0.635283	0.662616	ukb-a-61_vs_finn-b-F5_DEMENTIA	Hypertension_DementiaAD
															ukb-a-61	finn-b-F5_Dementia_U	Undefined dementia || id:finn-b-F5_Dementia_U	|| id:ukb-a-61	MR Egger	195	1.11021	1.11565	0.320919	ukb-a-61_vs_finn-b-F5_Dementia_U	Hypertension_DementiaAD
															ukb-a-61	finn-b-F5_Dementia_U	Undefined dementia || id:finn-b-F5_Dementia_U	|| id:ukb-a-61	Weighted median	195	-0.153791	0.544423	0.777572	ukb-a-61_vs_finn-b-F5_Dementia_U	Hypertension_DementiaAD
															ukb-a-61	finn-b-F5_Dementia_U	Undefined dementia || id:finn-b-F5_Dementia_U	|| id:ukb-a-61	Inverse variance weighted	195	-0.106514	0.371233	0.774175	ukb-a-61_vs_finn-b-F5_Dementia_U	Hypertension_DementiaAD
															ukb-a-61	finn-b-F5_Dementia_U	Undefined dementia || id:finn-b-F5_Dementia_U	|| id:ukb-a-61	Simple mode	195	-1.6324	1.61552	0.313541	ukb-a-61_vs_finn-b-F5_Dementia_U	Hypertension_DementiaAD
															ukb-a-61	finn-b-F5_Dementia_U	Undefined dementia || id:finn-b-F5_Dementia_U	|| id:ukb-a-61	Weighted mode	195	0.00694468	1.28794	0.995703	ukb-a-61_vs_finn-b-F5_Dementia_U	Hypertension_DementiaAD
															ukb-a-61	finn-b-F5_ALZHDEMENT	Dementia in Alzheimer disease || id:finn-b-F5_ALZHDEMENT	|| id:ukb-a-61	MR Egger	195	-1.2266	0.917032	0.182609	ukb-a-61_vs_finn-b-F5_ALZHDEMENT	Hypertension_DementiaAD
															ukb-a-61	finn-b-F5_ALZHDEMENT	Dementia in Alzheimer disease || id:finn-b-F5_ALZHDEMENT	|| id:ukb-a-61	Weighted median	195	-0.349755	0.481274	0.467393	ukb-a-61_vs_finn-b-F5_ALZHDEMENT	Hypertension_DementiaAD
															ukb-a-61	finn-b-F5_ALZHDEMENT	Dementia in Alzheimer disease || id:finn-b-F5_ALZHDEMENT	|| id:ukb-a-61	Inverse variance weighted	195	-0.138212	0.304953	0.650386	ukb-a-61_vs_finn-b-F5_ALZHDEMENT	Hypertension_DementiaAD
															ukb-a-61	finn-b-F5_ALZHDEMENT	Dementia in Alzheimer disease || id:finn-b-F5_ALZHDEMENT	|| id:ukb-a-61	Simple mode	195	-0.730359	1.48017	0.622269	ukb-a-61_vs_finn-b-F5_ALZHDEMENT	Hypertension_DementiaAD
															ukb-a-61	finn-b-F5_ALZHDEMENT	Dementia in Alzheimer disease || id:finn-b-F5_ALZHDEMENT	|| id:ukb-a-61	Weighted mode	195	-0.530209	1.11861	0.63604	ukb-a-61_vs_finn-b-F5_ALZHDEMENT	Hypertension_DementiaAD
															ukb-a-61	finn-b-F5_DEMNAS	Unspecified dementia || id:finn-b-F5_DEMNAS	|| id:ukb-a-61	MR Egger	195	1.06223	1.12418	0.345894	ukb-a-61_vs_finn-b-F5_DEMNAS	Hypertension_DementiaAD
															ukb-a-61	finn-b-F5_DEMNAS	Unspecified dementia || id:finn-b-F5_DEMNAS	|| id:ukb-a-61	Weighted median	195	-0.0256227	0.54514	0.962512	ukb-a-61_vs_finn-b-F5_DEMNAS	Hypertension_DementiaAD
															ukb-a-61	finn-b-F5_DEMNAS	Unspecified dementia || id:finn-b-F5_DEMNAS	|| id:ukb-a-61	Inverse variance weighted	195	-0.0909593	0.374024	0.807858	ukb-a-61_vs_finn-b-F5_DEMNAS	Hypertension_DementiaAD
															ukb-a-61	finn-b-F5_DEMNAS	Unspecified dementia || id:finn-b-F5_DEMNAS	|| id:ukb-a-61	Simple mode	195	-1.35277	1.61669	0.40376	ukb-a-61_vs_finn-b-F5_DEMNAS	Hypertension_DementiaAD
															ukb-a-61	finn-b-F5_DEMNAS	Unspecified dementia || id:finn-b-F5_DEMNAS	|| id:ukb-a-61	Weighted mode	195	0.483944	1.35502	0.721368	ukb-a-61_vs_finn-b-F5_DEMNAS	Hypertension_DementiaAD
															ukb-a-61	finn-b-F5_DEMENTIA_INCLAVO	Dementia, including avohilmo || id:finn-b-F5_DEMENTIA_INCLAVO	|| id:ukb-a-61	MR Egger	195	-0.0408487	0.580041	0.943929	ukb-a-61_vs_finn-b-F5_DEMENTIA_INCLAVO	Hypertension_DementiaAD
															ukb-a-61	finn-b-F5_DEMENTIA_INCLAVO	Dementia, including avohilmo || id:finn-b-F5_DEMENTIA_INCLAVO	|| id:ukb-a-61	Weighted median	195	0.0787461	0.273491	0.7734	ukb-a-61_vs_finn-b-F5_DEMENTIA_INCLAVO	Hypertension_DementiaAD
															ukb-a-61	finn-b-F5_DEMENTIA_INCLAVO	Dementia, including avohilmo || id:finn-b-F5_DEMENTIA_INCLAVO	|| id:ukb-a-61	Inverse variance weighted	195	-0.1209	0.192473	0.529911	ukb-a-61_vs_finn-b-F5_DEMENTIA_INCLAVO	Hypertension_DementiaAD
															ukb-a-61	finn-b-F5_DEMENTIA_INCLAVO	Dementia, including avohilmo || id:finn-b-F5_DEMENTIA_INCLAVO	|| id:ukb-a-61	Simple mode	195	0.214521	0.808336	0.790994	ukb-a-61_vs_finn-b-F5_DEMENTIA_INCLAVO	Hypertension_DementiaAD
															ukb-a-61	finn-b-F5_DEMENTIA_INCLAVO	Dementia, including avohilmo || id:finn-b-F5_DEMENTIA_INCLAVO	|| id:ukb-a-61	Weighted mode	195	0.25946	0.57357	0.651515	ukb-a-61_vs_finn-b-F5_DEMENTIA_INCLAVO	Hypertension_DementiaAD
															ukb-a-61	finn-b-F5_DEMINOTH	Dementia in other diseases classified elsewhere || id:finn-b-F5_DEMINOTH	|| id:ukb-a-61	MR Egger	195	0.453834	1.81229	0.802529	ukb-a-61_vs_finn-b-F5_DEMINOTH	Hypertension_DementiaAD
															ukb-a-61	finn-b-F5_DEMINOTH	Dementia in other diseases classified elsewhere || id:finn-b-F5_DEMINOTH	|| id:ukb-a-61	Weighted median	195	-0.0835256	0.845151	0.921274	ukb-a-61_vs_finn-b-F5_DEMINOTH	Hypertension_DementiaAD
															ukb-a-61	finn-b-F5_DEMINOTH	Dementia in other diseases classified elsewhere || id:finn-b-F5_DEMINOTH	|| id:ukb-a-61	Inverse variance weighted	195	-0.457537	0.601556	0.446903	ukb-a-61_vs_finn-b-F5_DEMINOTH	Hypertension_DementiaAD
															ukb-a-61	finn-b-F5_DEMINOTH	Dementia in other diseases classified elsewhere || id:finn-b-F5_DEMINOTH	|| id:ukb-a-61	Simple mode	195	3.00147	2.38796	0.210295	ukb-a-61_vs_finn-b-F5_DEMINOTH	Hypertension_DementiaAD
															ukb-a-61	finn-b-F5_DEMINOTH	Dementia in other diseases classified elsewhere || id:finn-b-F5_DEMINOTH	|| id:ukb-a-61	Weighted mode	195	1.27524	1.97247	0.518707	ukb-a-61_vs_finn-b-F5_DEMINOTH	Hypertension_DementiaAD
															ukb-a-61	finn-b-AD_LO	Alzheimer<c3><95>s disease (Late onset) || id:finn-b-AD_LO	|| id:ukb-a-61	MR Egger	195	-0.216222	0.83617	0.79623	ukb-a-61_vs_finn-b-AD_LO	Hypertension_DementiaAD
															ukb-a-61	finn-b-AD_LO	Alzheimer<c3><95>s disease (Late onset) || id:finn-b-AD_LO	|| id:ukb-a-61	Weighted median	195	-0.402941	0.423289	0.341133	ukb-a-61_vs_finn-b-AD_LO	Hypertension_DementiaAD
															ukb-a-61	finn-b-AD_LO	Alzheimer<c3><95>s disease (Late onset) || id:finn-b-AD_LO	|| id:ukb-a-61	Inverse variance weighted	195	-0.436453	0.27811	0.116565	ukb-a-61_vs_finn-b-AD_LO	Hypertension_DementiaAD
															ukb-a-61	finn-b-AD_LO	Alzheimer<c3><95>s disease (Late onset) || id:finn-b-AD_LO	|| id:ukb-a-61	Simple mode	195	-0.11222	1.15375	0.922616	ukb-a-61_vs_finn-b-AD_LO	Hypertension_DementiaAD
															ukb-a-61	finn-b-AD_LO	Alzheimer<c3><95>s disease (Late onset) || id:finn-b-AD_LO	|| id:ukb-a-61	Weighted mode	195	-0.179643	0.910178	0.843743	ukb-a-61_vs_finn-b-AD_LO	Hypertension_DementiaAD
															ukb-a-61	finn-b-AD_AM_EXMORE	Alzheimer<c3><95>s disease (Atypical or mixed) (more controls excluded) || id:finn-b-AD_AM_EXMORE	|| id:ukb-a-61	MR Egger	195	-0.730437	1.58163	0.644726	ukb-a-61_vs_finn-b-AD_AM_EXMORE	Hypertension_DementiaAD
															ukb-a-61	finn-b-AD_AM_EXMORE	Alzheimer<c3><95>s disease (Atypical or mixed) (more controls excluded) || id:finn-b-AD_AM_EXMORE	|| id:ukb-a-61	Weighted median	195	0.989037	0.766703	0.197055	ukb-a-61_vs_finn-b-AD_AM_EXMORE	Hypertension_DementiaAD
															ukb-a-61	finn-b-AD_AM_EXMORE	Alzheimer<c3><95>s disease (Atypical or mixed) (more controls excluded) || id:finn-b-AD_AM_EXMORE	|| id:ukb-a-61	Inverse variance weighted	195	1.05446	0.526022	0.0450074	ukb-a-61_vs_finn-b-AD_AM_EXMORE	Hypertension_DementiaAD
															ukb-a-61	finn-b-AD_AM_EXMORE	Alzheimer<c3><95>s disease (Atypical or mixed) (more controls excluded) || id:finn-b-AD_AM_EXMORE	|| id:ukb-a-61	Simple mode	195	2.10654	2.41991	0.3851	ukb-a-61_vs_finn-b-AD_AM_EXMORE	Hypertension_DementiaAD
															ukb-a-61	finn-b-AD_AM_EXMORE	Alzheimer<c3><95>s disease (Atypical or mixed) (more controls excluded) || id:finn-b-AD_AM_EXMORE	|| id:ukb-a-61	Weighted mode	195	1.02856	1.82963	0.574651	ukb-a-61_vs_finn-b-AD_AM_EXMORE	Hypertension_DementiaAD
															ukb-a-61	finn-b-AD_LO_EXMORE	Alzheimer<c3><95>s disease (Late onset) (more controls excluded) || id:finn-b-AD_LO_EXMORE	|| id:ukb-a-61	MR Egger	195	-0.0299925	0.900254	0.973457	ukb-a-61_vs_finn-b-AD_LO_EXMORE	Hypertension_DementiaAD
															ukb-a-61	finn-b-AD_LO_EXMORE	Alzheimer<c3><95>s disease (Late onset) (more controls excluded) || id:finn-b-AD_LO_EXMORE	|| id:ukb-a-61	Weighted median	195	-0.147569	0.47796	0.757513	ukb-a-61_vs_finn-b-AD_LO_EXMORE	Hypertension_DementiaAD
															ukb-a-61	finn-b-AD_LO_EXMORE	Alzheimer<c3><95>s disease (Late onset) (more controls excluded) || id:finn-b-AD_LO_EXMORE	|| id:ukb-a-61	Inverse variance weighted	195	-0.0926188	0.298964	0.756713	ukb-a-61_vs_finn-b-AD_LO_EXMORE	Hypertension_DementiaAD
															ukb-a-61	finn-b-AD_LO_EXMORE	Alzheimer<c3><95>s disease (Late onset) (more controls excluded) || id:finn-b-AD_LO_EXMORE	|| id:ukb-a-61	Simple mode	195	-0.237035	1.22548	0.84683	ukb-a-61_vs_finn-b-AD_LO_EXMORE	Hypertension_DementiaAD
															ukb-a-61	finn-b-AD_LO_EXMORE	Alzheimer<c3><95>s disease (Late onset) (more controls excluded) || id:finn-b-AD_LO_EXMORE	|| id:ukb-a-61	Weighted mode	195	-0.160776	1.00604	0.873197	ukb-a-61_vs_finn-b-AD_LO_EXMORE	Hypertension_DementiaAD
															ukb-a-61	finn-b-AD_AM	Alzheimer<c3><95>s disease (Atypical or mixed) || id:finn-b-AD_AM	|| id:ukb-a-61	MR Egger	195	-0.950646	1.54652	0.539476	ukb-a-61_vs_finn-b-AD_AM	Hypertension_DementiaAD
															ukb-a-61	finn-b-AD_AM	Alzheimer<c3><95>s disease (Atypical or mixed) || id:finn-b-AD_AM	|| id:ukb-a-61	Weighted median	195	0.577322	0.753398	0.443504	ukb-a-61_vs_finn-b-AD_AM	Hypertension_DementiaAD
															ukb-a-61	finn-b-AD_AM	Alzheimer<c3><95>s disease (Atypical or mixed) || id:finn-b-AD_AM	|| id:ukb-a-61	Inverse variance weighted	195	0.623361	0.514854	0.22599	ukb-a-61_vs_finn-b-AD_AM	Hypertension_DementiaAD
															ukb-a-61	finn-b-AD_AM	Alzheimer<c3><95>s disease (Atypical or mixed) || id:finn-b-AD_AM	|| id:ukb-a-61	Simple mode	195	1.30254	2.24126	0.561806	ukb-a-61_vs_finn-b-AD_AM	Hypertension_DementiaAD
															ukb-a-61	finn-b-AD_AM	Alzheimer<c3><95>s disease (Atypical or mixed) || id:finn-b-AD_AM	|| id:ukb-a-61	Weighted mode	195	1.17062	1.97258	0.553573	ukb-a-61_vs_finn-b-AD_AM	Hypertension_DementiaAD
															ukb-a-61	finn-b-AD_EO_EXMORE	Alzheimer<c3><95>s disease (Early onset) (more controls excluded) || id:finn-b-AD_EO_EXMORE	|| id:ukb-a-61	MR Egger	195	-1.61391	1.67155	0.335493	ukb-a-61_vs_finn-b-AD_EO_EXMORE	Hypertension_DementiaAD
															ukb-a-61	finn-b-AD_EO_EXMORE	Alzheimer<c3><95>s disease (Early onset) (more controls excluded) || id:finn-b-AD_EO_EXMORE	|| id:ukb-a-61	Weighted median	195	0.738177	0.865987	0.393986	ukb-a-61_vs_finn-b-AD_EO_EXMORE	Hypertension_DementiaAD
															ukb-a-61	finn-b-AD_EO_EXMORE	Alzheimer<c3><95>s disease (Early onset) (more controls excluded) || id:finn-b-AD_EO_EXMORE	|| id:ukb-a-61	Inverse variance weighted	195	0.799488	0.555045	0.149753	ukb-a-61_vs_finn-b-AD_EO_EXMORE	Hypertension_DementiaAD
															ukb-a-61	finn-b-AD_EO_EXMORE	Alzheimer<c3><95>s disease (Early onset) (more controls excluded) || id:finn-b-AD_EO_EXMORE	|| id:ukb-a-61	Simple mode	195	-2.36488	2.39162	0.323984	ukb-a-61_vs_finn-b-AD_EO_EXMORE	Hypertension_DementiaAD
															ukb-a-61	finn-b-AD_EO_EXMORE	Alzheimer<c3><95>s disease (Early onset) (more controls excluded) || id:finn-b-AD_EO_EXMORE	|| id:ukb-a-61	Weighted mode	195	0.400153	1.93222	0.836152	ukb-a-61_vs_finn-b-AD_EO_EXMORE	Hypertension_DementiaAD
															ukb-a-61	finn-b-AD_U_EXMORE	Alzheimer<c3><95>s disease (undefined) (more controls excluded) || id:finn-b-AD_U_EXMORE	|| id:ukb-a-61	MR Egger	195	-2.92552	3.55077	0.411007	ukb-a-61_vs_finn-b-AD_U_EXMORE	Hypertension_DementiaAD
															ukb-a-61	finn-b-AD_U_EXMORE	Alzheimer<c3><95>s disease (undefined) (more controls excluded) || id:finn-b-AD_U_EXMORE	|| id:ukb-a-61	Weighted median	195	-1.26785	1.65459	0.443521	ukb-a-61_vs_finn-b-AD_U_EXMORE	Hypertension_DementiaAD
															ukb-a-61	finn-b-AD_U_EXMORE	Alzheimer<c3><95>s disease (undefined) (more controls excluded) || id:finn-b-AD_U_EXMORE	|| id:ukb-a-61	Inverse variance weighted	195	-1.2101	1.17518	0.303144	ukb-a-61_vs_finn-b-AD_U_EXMORE	Hypertension_DementiaAD
															ukb-a-61	finn-b-AD_U_EXMORE	Alzheimer<c3><95>s disease (undefined) (more controls excluded) || id:finn-b-AD_U_EXMORE	|| id:ukb-a-61	Simple mode	195	4.37655	5.25919	0.406336	ukb-a-61_vs_finn-b-AD_U_EXMORE	Hypertension_DementiaAD
															ukb-a-61	finn-b-AD_U_EXMORE	Alzheimer<c3><95>s disease (undefined) (more controls excluded) || id:finn-b-AD_U_EXMORE	|| id:ukb-a-61	Weighted mode	195	-3.75593	4.09588	0.36028	ukb-a-61_vs_finn-b-AD_U_EXMORE	Hypertension_DementiaAD
															ukb-a-61	finn-b-AD_EO	Alzheimer<c3><95>s disease (Early onset) || id:finn-b-AD_EO	|| id:ukb-a-61	MR Egger	195	-1.85729	1.64736	0.260959	ukb-a-61_vs_finn-b-AD_EO	Hypertension_DementiaAD
															ukb-a-61	finn-b-AD_EO	Alzheimer<c3><95>s disease (Early onset) || id:finn-b-AD_EO	|| id:ukb-a-61	Weighted median	195	0.626581	0.830919	0.4508	ukb-a-61_vs_finn-b-AD_EO	Hypertension_DementiaAD
															ukb-a-61	finn-b-AD_EO	Alzheimer<c3><95>s disease (Early onset) || id:finn-b-AD_EO	|| id:ukb-a-61	Inverse variance weighted	195	0.406265	0.547922	0.458411	ukb-a-61_vs_finn-b-AD_EO	Hypertension_DementiaAD
															ukb-a-61	finn-b-AD_EO	Alzheimer<c3><95>s disease (Early onset) || id:finn-b-AD_EO	|| id:ukb-a-61	Simple mode	195	0.697071	2.48235	0.779155	ukb-a-61_vs_finn-b-AD_EO	Hypertension_DementiaAD
															ukb-a-61	finn-b-AD_EO	Alzheimer<c3><95>s disease (Early onset) || id:finn-b-AD_EO	|| id:ukb-a-61	Weighted mode	195	0.935155	1.84178	0.612209	ukb-a-61_vs_finn-b-AD_EO	Hypertension_DementiaAD
															ukb-a-61	finn-b-AD_U	Alzheimer<c3><95>s disease (undefined) || id:finn-b-AD_U	|| id:ukb-a-61	MR Egger	195	-3.31765	3.52439	0.347707	ukb-a-61_vs_finn-b-AD_U	Hypertension_DementiaAD
															ukb-a-61	finn-b-AD_U	Alzheimer<c3><95>s disease (undefined) || id:finn-b-AD_U	|| id:ukb-a-61	Weighted median	195	-1.30659	1.5917	0.411719	ukb-a-61_vs_finn-b-AD_U	Hypertension_DementiaAD
															ukb-a-61	finn-b-AD_U	Alzheimer<c3><95>s disease (undefined) || id:finn-b-AD_U	|| id:ukb-a-61	Inverse variance weighted	195	-1.84527	1.16958	0.11463	ukb-a-61_vs_finn-b-AD_U	Hypertension_DementiaAD
															ukb-a-61	finn-b-AD_U	Alzheimer<c3><95>s disease (undefined) || id:finn-b-AD_U	|| id:ukb-a-61	Simple mode	195	2.27026	4.97788	0.64885	ukb-a-61_vs_finn-b-AD_U	Hypertension_DementiaAD
															ukb-a-61	finn-b-AD_U	Alzheimer<c3><95>s disease (undefined) || id:finn-b-AD_U	|| id:ukb-a-61	Weighted mode	195	-1.56157	3.86468	0.686612	ukb-a-61_vs_finn-b-AD_U	Hypertension_DementiaAD
															ukb-a-61	ebi-a-GCST90012878	Family history of Alzheimer's disease || id:ebi-a-GCST90012878	|| id:ukb-a-61	MR Egger	196	-0.0400729	0.0254856	0.117493	ukb-a-61_vs_ebi-a-GCST90012878	Hypertension_DementiaAD
															ukb-a-61	ebi-a-GCST90012878	Family history of Alzheimer's disease || id:ebi-a-GCST90012878	|| id:ukb-a-61	Weighted median	196	-0.0503947	0.0105819	1.91342e-06	ukb-a-61_vs_ebi-a-GCST90012878	Hypertension_DementiaAD
															ukb-a-61	ebi-a-GCST90012878	Family history of Alzheimer's disease || id:ebi-a-GCST90012878	|| id:ukb-a-61	Inverse variance weighted	196	-0.0568928	0.00835032	9.54219e-12	ukb-a-61_vs_ebi-a-GCST90012878	Hypertension_DementiaAD
															ukb-a-61	ebi-a-GCST90012878	Family history of Alzheimer's disease || id:ebi-a-GCST90012878	|| id:ukb-a-61	Simple mode	196	-0.0436557	0.0292038	0.136566	ukb-a-61_vs_ebi-a-GCST90012878	Hypertension_DementiaAD
															ukb-a-61	ebi-a-GCST90012878	Family history of Alzheimer's disease || id:ebi-a-GCST90012878	|| id:ukb-a-61	Weighted mode	196	-0.0460173	0.0251297	0.0685974	ukb-a-61_vs_ebi-a-GCST90012878	Hypertension_DementiaAD
															ukb-a-61	ebi-a-GCST90012877	Alzheimer's disease or family history of Alzheimer's disease || id:ebi-a-GCST90012877	|| id:ukb-a-61	MR Egger	195	-0.494646	0.352861	0.162577	ukb-a-61_vs_ebi-a-GCST90012877	Hypertension_DementiaAD
															ukb-a-61	ebi-a-GCST90012877	Alzheimer's disease or family history of Alzheimer's disease || id:ebi-a-GCST90012877	|| id:ukb-a-61	Weighted median	195	-0.638075	0.141536	6.5376e-06	ukb-a-61_vs_ebi-a-GCST90012877	Hypertension_DementiaAD
															ukb-a-61	ebi-a-GCST90012877	Alzheimer's disease or family history of Alzheimer's disease || id:ebi-a-GCST90012877	|| id:ukb-a-61	Inverse variance weighted	195	-0.713841	0.114072	3.9038e-10	ukb-a-61_vs_ebi-a-GCST90012877	Hypertension_DementiaAD
															ukb-a-61	ebi-a-GCST90012877	Alzheimer's disease or family history of Alzheimer's disease || id:ebi-a-GCST90012877	|| id:ukb-a-61	Simple mode	195	-0.567064	0.397333	0.155136	ukb-a-61_vs_ebi-a-GCST90012877	Hypertension_DementiaAD
															ukb-a-61	ebi-a-GCST90012877	Alzheimer's disease or family history of Alzheimer's disease || id:ebi-a-GCST90012877	|| id:ukb-a-61	Weighted mode	195	-0.567064	0.297111	0.057791	ukb-a-61_vs_ebi-a-GCST90012877	Hypertension_DementiaAD
															ukb-a-61	ebi-a-GCST90001390	Dementia with Lewy bodies || id:ebi-a-GCST90001390	|| id:ukb-a-61	MR Egger	176	-2.45389	1.08297	0.0246905	ukb-a-61_vs_ebi-a-GCST90001390	Hypertension_DementiaAD
															ukb-a-61	ebi-a-GCST90001390	Dementia with Lewy bodies || id:ebi-a-GCST90001390	|| id:ukb-a-61	Weighted median	176	0.45445	0.551122	0.409604	ukb-a-61_vs_ebi-a-GCST90001390	Hypertension_DementiaAD
															ukb-a-61	ebi-a-GCST90001390	Dementia with Lewy bodies || id:ebi-a-GCST90001390	|| id:ukb-a-61	Inverse variance weighted	176	-0.0668404	0.35753	0.851699	ukb-a-61_vs_ebi-a-GCST90001390	Hypertension_DementiaAD
															ukb-a-61	ebi-a-GCST90001390	Dementia with Lewy bodies || id:ebi-a-GCST90001390	|| id:ukb-a-61	Simple mode	176	2.29165	1.66254	0.169837	ukb-a-61_vs_ebi-a-GCST90001390	Hypertension_DementiaAD
															ukb-a-61	ebi-a-GCST90001390	Dementia with Lewy bodies || id:ebi-a-GCST90001390	|| id:ukb-a-61	Weighted mode	176	1.82865	1.46507	0.213636	ukb-a-61_vs_ebi-a-GCST90001390	Hypertension_DementiaAD
															ukb-b-12493	ebi-a-GCST90093378	Dementia with Lewy bodies in APOE e4+ carriers || id:ebi-a-GCST90093378	|| id:ukb-b-12493	MR Egger	67	-6.75169	6.84924	0.327907	ukb-b-12493_vs_ebi-a-GCST90093378	Hypertension_DementiaAD
															ukb-b-12493	ebi-a-GCST90093378	Dementia with Lewy bodies in APOE e4+ carriers || id:ebi-a-GCST90093378	|| id:ukb-b-12493	Weighted median	67	3.23887	2.74422	0.237899	ukb-b-12493_vs_ebi-a-GCST90093378	Hypertension_DementiaAD
															ukb-b-12493	ebi-a-GCST90093378	Dementia with Lewy bodies in APOE e4+ carriers || id:ebi-a-GCST90093378	|| id:ukb-b-12493	Inverse variance weighted	67	2.80241	1.91784	0.143952	ukb-b-12493_vs_ebi-a-GCST90093378	Hypertension_DementiaAD
															ukb-b-12493	ebi-a-GCST90093378	Dementia with Lewy bodies in APOE e4+ carriers || id:ebi-a-GCST90093378	|| id:ukb-b-12493	Simple mode	67	3.54745	6.76603	0.601824	ukb-b-12493_vs_ebi-a-GCST90093378	Hypertension_DementiaAD
															ukb-b-12493	ebi-a-GCST90093378	Dementia with Lewy bodies in APOE e4+ carriers || id:ebi-a-GCST90093378	|| id:ukb-b-12493	Weighted mode	67	4.27229	6.70144	0.525992	ukb-b-12493_vs_ebi-a-GCST90093378	Hypertension_DementiaAD
															ukb-b-12493	ebi-a-GCST90027158	Alzheimer's disease || id:ebi-a-GCST90027158	|| id:ukb-b-12493	MR Egger	80	0.308337	1.15286	0.789826	ukb-b-12493_vs_ebi-a-GCST90027158	Hypertension_DementiaAD
															ukb-b-12493	ebi-a-GCST90027158	Alzheimer's disease || id:ebi-a-GCST90027158	|| id:ukb-b-12493	Weighted median	80	-0.427052	0.31541	0.175749	ukb-b-12493_vs_ebi-a-GCST90027158	Hypertension_DementiaAD
															ukb-b-12493	ebi-a-GCST90027158	Alzheimer's disease || id:ebi-a-GCST90027158	|| id:ukb-b-12493	Inverse variance weighted	80	-0.901239	0.315018	0.00422423	ukb-b-12493_vs_ebi-a-GCST90027158	Hypertension_DementiaAD
															ukb-b-12493	ebi-a-GCST90027158	Alzheimer's disease || id:ebi-a-GCST90027158	|| id:ukb-b-12493	Simple mode	80	-0.299137	0.692822	0.667088	ukb-b-12493_vs_ebi-a-GCST90027158	Hypertension_DementiaAD
															ukb-b-12493	ebi-a-GCST90027158	Alzheimer's disease || id:ebi-a-GCST90027158	|| id:ukb-b-12493	Weighted mode	80	-0.188564	0.588794	0.749621	ukb-b-12493_vs_ebi-a-GCST90027158	Hypertension_DementiaAD
															ukb-b-12493	ebi-a-GCST90013971	Any parental history of Alzheimer's disease (SPA correction) || id:ebi-a-GCST90013971	|| id:ukb-b-12493	MR Egger	61	-1.57422	0.79888	0.0534749	ukb-b-12493_vs_ebi-a-GCST90013971	Hypertension_DementiaAD
															ukb-b-12493	ebi-a-GCST90013971	Any parental history of Alzheimer's disease (SPA correction) || id:ebi-a-GCST90013971	|| id:ukb-b-12493	Weighted median	61	-0.904134	0.286498	0.00160052	ukb-b-12493_vs_ebi-a-GCST90013971	Hypertension_DementiaAD
															ukb-b-12493	ebi-a-GCST90013971	Any parental history of Alzheimer's disease (SPA correction) || id:ebi-a-GCST90013971	|| id:ukb-b-12493	Inverse variance weighted	61	-0.942608	0.216968	1.39622e-05	ukb-b-12493_vs_ebi-a-GCST90013971	Hypertension_DementiaAD
															ukb-b-12493	ebi-a-GCST90013971	Any parental history of Alzheimer's disease (SPA correction) || id:ebi-a-GCST90013971	|| id:ukb-b-12493	Simple mode	61	-1.24695	0.675597	0.0698719	ukb-b-12493_vs_ebi-a-GCST90013971	Hypertension_DementiaAD
															ukb-b-12493	ebi-a-GCST90013971	Any parental history of Alzheimer's disease (SPA correction) || id:ebi-a-GCST90013971	|| id:ukb-b-12493	Weighted mode	61	-1.07586	0.558547	0.0588238	ukb-b-12493_vs_ebi-a-GCST90013971	Hypertension_DementiaAD
															ukb-b-12493	ebi-a-GCST90013921	Any parental history of Alzheimer's disease (Firth correction) || id:ebi-a-GCST90013921	|| id:ukb-b-12493	MR Egger	61	-1.57238	0.79874	0.053705	ukb-b-12493_vs_ebi-a-GCST90013921	Hypertension_DementiaAD
															ukb-b-12493	ebi-a-GCST90013921	Any parental history of Alzheimer's disease (Firth correction) || id:ebi-a-GCST90013921	|| id:ukb-b-12493	Weighted median	61	-0.904125	0.294414	0.00213389	ukb-b-12493_vs_ebi-a-GCST90013921	Hypertension_DementiaAD
															ukb-b-12493	ebi-a-GCST90013921	Any parental history of Alzheimer's disease (Firth correction) || id:ebi-a-GCST90013921	|| id:ukb-b-12493	Inverse variance weighted	61	-0.942177	0.216935	1.40463e-05	ukb-b-12493_vs_ebi-a-GCST90013921	Hypertension_DementiaAD
															ukb-b-12493	ebi-a-GCST90013921	Any parental history of Alzheimer's disease (Firth correction) || id:ebi-a-GCST90013921	|| id:ukb-b-12493	Simple mode	61	-1.24087	0.70746	0.0845392	ukb-b-12493_vs_ebi-a-GCST90013921	Hypertension_DementiaAD
															ukb-b-12493	ebi-a-GCST90013921	Any parental history of Alzheimer's disease (Firth correction) || id:ebi-a-GCST90013921	|| id:ukb-b-12493	Weighted mode	61	-1.09385	0.526036	0.0418604	ukb-b-12493_vs_ebi-a-GCST90013921	Hypertension_DementiaAD
															ukb-b-12493	ieu-b-5067	Alzheimer's disease || id:ieu-b-5067	|| id:ukb-b-12493	MR Egger	77	0.0111967	0.00847708	0.190578	ukb-b-12493_vs_ieu-b-5067	Hypertension_DementiaAD
															ukb-b-12493	ieu-b-5067	Alzheimer's disease || id:ieu-b-5067	|| id:ukb-b-12493	Weighted median	77	0.00288225	0.0034551	0.404167	ukb-b-12493_vs_ieu-b-5067	Hypertension_DementiaAD
															ukb-b-12493	ieu-b-5067	Alzheimer's disease || id:ieu-b-5067	|| id:ukb-b-12493	Inverse variance weighted	77	0.00297635	0.00230491	0.196598	ukb-b-12493_vs_ieu-b-5067	Hypertension_DementiaAD
															ukb-b-12493	ieu-b-5067	Alzheimer's disease || id:ieu-b-5067	|| id:ukb-b-12493	Simple mode	77	0.00255704	0.00825579	0.757616	ukb-b-12493_vs_ieu-b-5067	Hypertension_DementiaAD
															ukb-b-12493	ieu-b-5067	Alzheimer's disease || id:ieu-b-5067	|| id:ukb-b-12493	Weighted mode	77	0.00255704	0.00680558	0.708167	ukb-b-12493_vs_ieu-b-5067	Hypertension_DementiaAD
															ukb-b-12493	finn-b-VD_MX	Vascular dementia (mixed) || id:finn-b-VD_MX	|| id:ukb-b-12493	MR Egger	76	-11.2689	13.3937	0.402856	ukb-b-12493_vs_finn-b-VD_MX	Hypertension_DementiaAD
															ukb-b-12493	finn-b-VD_MX	Vascular dementia (mixed) || id:finn-b-VD_MX	|| id:ukb-b-12493	Weighted median	76	0.294525	5.46498	0.95702	ukb-b-12493_vs_finn-b-VD_MX	Hypertension_DementiaAD
															ukb-b-12493	finn-b-VD_MX	Vascular dementia (mixed) || id:finn-b-VD_MX	|| id:ukb-b-12493	Inverse variance weighted	76	-0.342632	3.65143	0.92524	ukb-b-12493_vs_finn-b-VD_MX	Hypertension_DementiaAD
															ukb-b-12493	finn-b-VD_MX	Vascular dementia (mixed) || id:finn-b-VD_MX	|| id:ukb-b-12493	Simple mode	76	-1.83789	13.6133	0.892968	ukb-b-12493_vs_finn-b-VD_MX	Hypertension_DementiaAD
															ukb-b-12493	finn-b-VD_MX	Vascular dementia (mixed) || id:finn-b-VD_MX	|| id:ukb-b-12493	Weighted mode	76	3.39309	10.4171	0.745541	ukb-b-12493_vs_finn-b-VD_MX	Hypertension_DementiaAD
															ukb-b-12493	finn-b-VD_MI	Vascular dementia (multiple infarctations) || id:finn-b-VD_MI	|| id:ukb-b-12493	MR Egger	76	9.17026	9.96495	0.360431	ukb-b-12493_vs_finn-b-VD_MI	Hypertension_DementiaAD
															ukb-b-12493	finn-b-VD_MI	Vascular dementia (multiple infarctations) || id:finn-b-VD_MI	|| id:ukb-b-12493	Weighted median	76	7.27931	4.01568	0.0698745	ukb-b-12493_vs_finn-b-VD_MI	Hypertension_DementiaAD
															ukb-b-12493	finn-b-VD_MI	Vascular dementia (multiple infarctations) || id:finn-b-VD_MI	|| id:ukb-b-12493	Inverse variance weighted	76	4.1531	2.70445	0.124624	ukb-b-12493_vs_finn-b-VD_MI	Hypertension_DementiaAD
															ukb-b-12493	finn-b-VD_MI	Vascular dementia (multiple infarctations) || id:finn-b-VD_MI	|| id:ukb-b-12493	Simple mode	76	11.1041	8.89723	0.215899	ukb-b-12493_vs_finn-b-VD_MI	Hypertension_DementiaAD
															ukb-b-12493	finn-b-VD_MI	Vascular dementia (multiple infarctations) || id:finn-b-VD_MI	|| id:ukb-b-12493	Weighted mode	76	7.7943	7.57006	0.306497	ukb-b-12493_vs_finn-b-VD_MI	Hypertension_DementiaAD
															ukb-b-12493	finn-b-VD_SC	Vascular dementia (subcortical) || id:finn-b-VD_SC	|| id:ukb-b-12493	MR Egger	76	-14.7275	8.79628	0.0982953	ukb-b-12493_vs_finn-b-VD_SC	Hypertension_DementiaAD
															ukb-b-12493	finn-b-VD_SC	Vascular dementia (subcortical) || id:finn-b-VD_SC	|| id:ukb-b-12493	Weighted median	76	-0.819332	3.38803	0.808911	ukb-b-12493_vs_finn-b-VD_SC	Hypertension_DementiaAD
															ukb-b-12493	finn-b-VD_SC	Vascular dementia (subcortical) || id:finn-b-VD_SC	|| id:ukb-b-12493	Inverse variance weighted	76	-0.130115	2.42877	0.957276	ukb-b-12493_vs_finn-b-VD_SC	Hypertension_DementiaAD
															ukb-b-12493	finn-b-VD_SC	Vascular dementia (subcortical) || id:finn-b-VD_SC	|| id:ukb-b-12493	Simple mode	76	-4.66463	8.48767	0.584242	ukb-b-12493_vs_finn-b-VD_SC	Hypertension_DementiaAD
															ukb-b-12493	finn-b-VD_SC	Vascular dementia (subcortical) || id:finn-b-VD_SC	|| id:ukb-b-12493	Weighted mode	76	-4.9994	7.10378	0.483758	ukb-b-12493_vs_finn-b-VD_SC	Hypertension_DementiaAD
															ukb-b-12493	finn-b-VD_U	Vascular dementia (undefined) || id:finn-b-VD_U	|| id:ukb-b-12493	MR Egger	76	1.88796	7.03698	0.789222	ukb-b-12493_vs_finn-b-VD_U	Hypertension_DementiaAD
															ukb-b-12493	finn-b-VD_U	Vascular dementia (undefined) || id:finn-b-VD_U	|| id:ukb-b-12493	Weighted median	76	4.27688	2.70271	0.113548	ukb-b-12493_vs_finn-b-VD_U	Hypertension_DementiaAD
															ukb-b-12493	finn-b-VD_U	Vascular dementia (undefined) || id:finn-b-VD_U	|| id:ukb-b-12493	Inverse variance weighted	76	3.26174	1.90616	0.0870523	ukb-b-12493_vs_finn-b-VD_U	Hypertension_DementiaAD
															ukb-b-12493	finn-b-VD_U	Vascular dementia (undefined) || id:finn-b-VD_U	|| id:ukb-b-12493	Simple mode	76	7.9434	6.45525	0.222343	ukb-b-12493_vs_finn-b-VD_U	Hypertension_DementiaAD
															ukb-b-12493	finn-b-VD_U	Vascular dementia (undefined) || id:finn-b-VD_U	|| id:ukb-b-12493	Weighted mode	76	6.33491	5.86924	0.283895	ukb-b-12493_vs_finn-b-VD_U	Hypertension_DementiaAD
															ukb-b-12493	finn-b-PD_DEMENTIA	Dementia due to Parkinsons disease || id:finn-b-PD_DEMENTIA	|| id:ukb-b-12493	MR Egger	76	-3.55532	7.98008	0.657241	ukb-b-12493_vs_finn-b-PD_DEMENTIA	Hypertension_DementiaAD
															ukb-b-12493	finn-b-PD_DEMENTIA	Dementia due to Parkinsons disease || id:finn-b-PD_DEMENTIA	|| id:ukb-b-12493	Weighted median	76	-2.98271	3.18113	0.348437	ukb-b-12493_vs_finn-b-PD_DEMENTIA	Hypertension_DementiaAD
															ukb-b-12493	finn-b-PD_DEMENTIA	Dementia due to Parkinsons disease || id:finn-b-PD_DEMENTIA	|| id:ukb-b-12493	Inverse variance weighted	76	-2.27123	2.17645	0.296696	ukb-b-12493_vs_finn-b-PD_DEMENTIA	Hypertension_DementiaAD
															ukb-b-12493	finn-b-PD_DEMENTIA	Dementia due to Parkinsons disease || id:finn-b-PD_DEMENTIA	|| id:ukb-b-12493	Simple mode	76	0.0469544	7.47009	0.995001	ukb-b-12493_vs_finn-b-PD_DEMENTIA	Hypertension_DementiaAD
															ukb-b-12493	finn-b-PD_DEMENTIA	Dementia due to Parkinsons disease || id:finn-b-PD_DEMENTIA	|| id:ukb-b-12493	Weighted mode	76	-4.01457	6.69778	0.55072	ukb-b-12493_vs_finn-b-PD_DEMENTIA	Hypertension_DementiaAD
															ukb-b-12493	finn-b-PD_DEMENTIA_EXMORE	Dementia due to Parkinsons disease (more controls excluded) || id:finn-b-PD_DEMENTIA_EXMORE	|| id:ukb-b-12493	MR Egger	76	-3.72518	8.06075	0.645338	ukb-b-12493_vs_finn-b-PD_DEMENTIA_EXMORE	Hypertension_DementiaAD
															ukb-b-12493	finn-b-PD_DEMENTIA_EXMORE	Dementia due to Parkinsons disease (more controls excluded) || id:finn-b-PD_DEMENTIA_EXMORE	|| id:ukb-b-12493	Weighted median	76	-2.6394	3.2823	0.421322	ukb-b-12493_vs_finn-b-PD_DEMENTIA_EXMORE	Hypertension_DementiaAD
															ukb-b-12493	finn-b-PD_DEMENTIA_EXMORE	Dementia due to Parkinsons disease (more controls excluded) || id:finn-b-PD_DEMENTIA_EXMORE	|| id:ukb-b-12493	Inverse variance weighted	76	-1.69682	2.19852	0.440232	ukb-b-12493_vs_finn-b-PD_DEMENTIA_EXMORE	Hypertension_DementiaAD
															ukb-b-12493	finn-b-PD_DEMENTIA_EXMORE	Dementia due to Parkinsons disease (more controls excluded) || id:finn-b-PD_DEMENTIA_EXMORE	|| id:ukb-b-12493	Simple mode	76	0.961035	7.55876	0.899168	ukb-b-12493_vs_finn-b-PD_DEMENTIA_EXMORE	Hypertension_DementiaAD
															ukb-b-12493	finn-b-PD_DEMENTIA_EXMORE	Dementia due to Parkinsons disease (more controls excluded) || id:finn-b-PD_DEMENTIA_EXMORE	|| id:ukb-b-12493	Weighted mode	76	-5.13201	6.94569	0.462288	ukb-b-12493_vs_finn-b-PD_DEMENTIA_EXMORE	Hypertension_DementiaAD
															ukb-b-12493	finn-b-I9_VASCDEM	Vascular dementia (I9_VASCDEM) || id:finn-b-I9_VASCDEM	|| id:ukb-b-12493	MR Egger	76	-3.68293	4.67688	0.433518	ukb-b-12493_vs_finn-b-I9_VASCDEM	Hypertension_DementiaAD
															ukb-b-12493	finn-b-I9_VASCDEM	Vascular dementia (I9_VASCDEM) || id:finn-b-I9_VASCDEM	|| id:ukb-b-12493	Weighted median	76	2.24359	1.75309	0.20062	ukb-b-12493_vs_finn-b-I9_VASCDEM	Hypertension_DementiaAD
															ukb-b-12493	finn-b-I9_VASCDEM	Vascular dementia (I9_VASCDEM) || id:finn-b-I9_VASCDEM	|| id:ukb-b-12493	Inverse variance weighted	76	2.33232	1.28188	0.068841	ukb-b-12493_vs_finn-b-I9_VASCDEM	Hypertension_DementiaAD
															ukb-b-12493	finn-b-I9_VASCDEM	Vascular dementia (I9_VASCDEM) || id:finn-b-I9_VASCDEM	|| id:ukb-b-12493	Simple mode	76	1.35377	4.20196	0.748215	ukb-b-12493_vs_finn-b-I9_VASCDEM	Hypertension_DementiaAD
															ukb-b-12493	finn-b-I9_VASCDEM	Vascular dementia (I9_VASCDEM) || id:finn-b-I9_VASCDEM	|| id:ukb-b-12493	Weighted mode	76	2.04376	3.66291	0.578533	ukb-b-12493_vs_finn-b-I9_VASCDEM	Hypertension_DementiaAD
															ukb-b-12493	finn-b-KRA_PSY_DEMENTIA	Any dementia || id:finn-b-KRA_PSY_DEMENTIA	|| id:ukb-b-12493	MR Egger	76	1.15818	2.00084	0.564449	ukb-b-12493_vs_finn-b-KRA_PSY_DEMENTIA	Hypertension_DementiaAD
															ukb-b-12493	finn-b-KRA_PSY_DEMENTIA	Any dementia || id:finn-b-KRA_PSY_DEMENTIA	|| id:ukb-b-12493	Weighted median	76	0.784453	0.791063	0.321371	ukb-b-12493_vs_finn-b-KRA_PSY_DEMENTIA	Hypertension_DementiaAD
															ukb-b-12493	finn-b-KRA_PSY_DEMENTIA	Any dementia || id:finn-b-KRA_PSY_DEMENTIA	|| id:ukb-b-12493	Inverse variance weighted	76	0.649425	0.542754	0.231488	ukb-b-12493_vs_finn-b-KRA_PSY_DEMENTIA	Hypertension_DementiaAD
															ukb-b-12493	finn-b-KRA_PSY_DEMENTIA	Any dementia || id:finn-b-KRA_PSY_DEMENTIA	|| id:ukb-b-12493	Simple mode	76	0.796558	1.89484	0.675407	ukb-b-12493_vs_finn-b-KRA_PSY_DEMENTIA	Hypertension_DementiaAD
															ukb-b-12493	finn-b-KRA_PSY_DEMENTIA	Any dementia || id:finn-b-KRA_PSY_DEMENTIA	|| id:ukb-b-12493	Weighted mode	76	0.731105	1.4251	0.609444	ukb-b-12493_vs_finn-b-KRA_PSY_DEMENTIA	Hypertension_DementiaAD
															ukb-b-12493	finn-b-KRA_PSY_DEMENTIA_EXMORE	Any dementia (more controls excluded) || id:finn-b-KRA_PSY_DEMENTIA_EXMORE	|| id:ukb-b-12493	MR Egger	76	1.13286	2.02466	0.577487	ukb-b-12493_vs_finn-b-KRA_PSY_DEMENTIA_EXMORE	Hypertension_DementiaAD
															ukb-b-12493	finn-b-KRA_PSY_DEMENTIA_EXMORE	Any dementia (more controls excluded) || id:finn-b-KRA_PSY_DEMENTIA_EXMORE	|| id:ukb-b-12493	Weighted median	76	0.64851	0.811874	0.424417	ukb-b-12493_vs_finn-b-KRA_PSY_DEMENTIA_EXMORE	Hypertension_DementiaAD
															ukb-b-12493	finn-b-KRA_PSY_DEMENTIA_EXMORE	Any dementia (more controls excluded) || id:finn-b-KRA_PSY_DEMENTIA_EXMORE	|| id:ukb-b-12493	Inverse variance weighted	76	0.607406	0.549387	0.268897	ukb-b-12493_vs_finn-b-KRA_PSY_DEMENTIA_EXMORE	Hypertension_DementiaAD
															ukb-b-12493	finn-b-KRA_PSY_DEMENTIA_EXMORE	Any dementia (more controls excluded) || id:finn-b-KRA_PSY_DEMENTIA_EXMORE	|| id:ukb-b-12493	Simple mode	76	0.959929	1.91459	0.617575	ukb-b-12493_vs_finn-b-KRA_PSY_DEMENTIA_EXMORE	Hypertension_DementiaAD
															ukb-b-12493	finn-b-KRA_PSY_DEMENTIA_EXMORE	Any dementia (more controls excluded) || id:finn-b-KRA_PSY_DEMENTIA_EXMORE	|| id:ukb-b-12493	Weighted mode	76	0.959929	1.58868	0.547513	ukb-b-12493_vs_finn-b-KRA_PSY_DEMENTIA_EXMORE	Hypertension_DementiaAD
															ukb-b-12493	finn-b-G6_ALZHEIMER_EXMORE	Alzheimer disease (more controls excluded) || id:finn-b-G6_ALZHEIMER_EXMORE	|| id:ukb-b-12493	MR Egger	76	2.94038	2.72781	0.284568	ukb-b-12493_vs_finn-b-G6_ALZHEIMER_EXMORE	Hypertension_DementiaAD
															ukb-b-12493	finn-b-G6_ALZHEIMER_EXMORE	Alzheimer disease (more controls excluded) || id:finn-b-G6_ALZHEIMER_EXMORE	|| id:ukb-b-12493	Weighted median	76	1.54641	1.022	0.130249	ukb-b-12493_vs_finn-b-G6_ALZHEIMER_EXMORE	Hypertension_DementiaAD
															ukb-b-12493	finn-b-G6_ALZHEIMER_EXMORE	Alzheimer disease (more controls excluded) || id:finn-b-G6_ALZHEIMER_EXMORE	|| id:ukb-b-12493	Inverse variance weighted	76	1.01771	0.742667	0.170581	ukb-b-12493_vs_finn-b-G6_ALZHEIMER_EXMORE	Hypertension_DementiaAD
															ukb-b-12493	finn-b-G6_ALZHEIMER_EXMORE	Alzheimer disease (more controls excluded) || id:finn-b-G6_ALZHEIMER_EXMORE	|| id:ukb-b-12493	Simple mode	76	2.58318	2.37158	0.279543	ukb-b-12493_vs_finn-b-G6_ALZHEIMER_EXMORE	Hypertension_DementiaAD
															ukb-b-12493	finn-b-G6_ALZHEIMER_EXMORE	Alzheimer disease (more controls excluded) || id:finn-b-G6_ALZHEIMER_EXMORE	|| id:ukb-b-12493	Weighted mode	76	2.06971	1.98065	0.299396	ukb-b-12493_vs_finn-b-G6_ALZHEIMER_EXMORE	Hypertension_DementiaAD
															ukb-b-12493	finn-b-F5_VASCDEM	Vascular dementia (F5_VASCDEM) || id:finn-b-F5_VASCDEM	|| id:ukb-b-12493	MR Egger	76	-2.9855	4.64719	0.522579	ukb-b-12493_vs_finn-b-F5_VASCDEM	Hypertension_DementiaAD
															ukb-b-12493	finn-b-F5_VASCDEM	Vascular dementia (F5_VASCDEM) || id:finn-b-F5_VASCDEM	|| id:ukb-b-12493	Weighted median	76	2.38118	1.82745	0.192572	ukb-b-12493_vs_finn-b-F5_VASCDEM	Hypertension_DementiaAD
															ukb-b-12493	finn-b-F5_VASCDEM	Vascular dementia (F5_VASCDEM) || id:finn-b-F5_VASCDEM	|| id:ukb-b-12493	Inverse variance weighted	76	2.01699	1.26928	0.112042	ukb-b-12493_vs_finn-b-F5_VASCDEM	Hypertension_DementiaAD
															ukb-b-12493	finn-b-F5_VASCDEM	Vascular dementia (F5_VASCDEM) || id:finn-b-F5_VASCDEM	|| id:ukb-b-12493	Simple mode	76	0.746864	4.03346	0.853598	ukb-b-12493_vs_finn-b-F5_VASCDEM	Hypertension_DementiaAD
															ukb-b-12493	finn-b-F5_VASCDEM	Vascular dementia (F5_VASCDEM) || id:finn-b-F5_VASCDEM	|| id:ukb-b-12493	Weighted mode	76	1.41031	3.74791	0.707761	ukb-b-12493_vs_finn-b-F5_VASCDEM	Hypertension_DementiaAD
															ukb-b-12493	finn-b-G6_AD_WIDE_EXMORE	"Alzheimer<c3><95>s disease, wide definition" (more controls excluded) || id:finn-b-G6_AD_WIDE_EXMORE	|| id:ukb-b-12493	MR Egger	76	2.37845	2.30435	0.30536	ukb-b-12493_vs_finn-b-G6_AD_WIDE_EXMORE	Hypertension_DementiaAD
															ukb-b-12493	finn-b-G6_AD_WIDE_EXMORE	"Alzheimer<c3><95>s disease, wide definition" (more controls excluded) || id:finn-b-G6_AD_WIDE_EXMORE	|| id:ukb-b-12493	Weighted median	76	0.992453	0.884249	0.261706	ukb-b-12493_vs_finn-b-G6_AD_WIDE_EXMORE	Hypertension_DementiaAD
															ukb-b-12493	finn-b-G6_AD_WIDE_EXMORE	"Alzheimer<c3><95>s disease, wide definition" (more controls excluded) || id:finn-b-G6_AD_WIDE_EXMORE	|| id:ukb-b-12493	Inverse variance weighted	76	1.27676	0.626494	0.041555	ukb-b-12493_vs_finn-b-G6_AD_WIDE_EXMORE	Hypertension_DementiaAD
															ukb-b-12493	finn-b-G6_AD_WIDE_EXMORE	"Alzheimer<c3><95>s disease, wide definition" (more controls excluded) || id:finn-b-G6_AD_WIDE_EXMORE	|| id:ukb-b-12493	Simple mode	76	1.93187	1.93093	0.320293	ukb-b-12493_vs_finn-b-G6_AD_WIDE_EXMORE	Hypertension_DementiaAD
															ukb-b-12493	finn-b-G6_AD_WIDE_EXMORE	"Alzheimer<c3><95>s disease, wide definition" (more controls excluded) || id:finn-b-G6_AD_WIDE_EXMORE	|| id:ukb-b-12493	Weighted mode	76	1.47507	1.63495	0.369832	ukb-b-12493_vs_finn-b-G6_AD_WIDE_EXMORE	Hypertension_DementiaAD
															ukb-b-12493	finn-b-G6_AD_WIDE	Alzheimer<c3><95>s disease, wide definition || id:finn-b-G6_AD_WIDE	|| id:ukb-b-12493	MR Egger	76	3.06657	2.20059	0.167634	ukb-b-12493_vs_finn-b-G6_AD_WIDE	Hypertension_DementiaAD
															ukb-b-12493	finn-b-G6_AD_WIDE	Alzheimer<c3><95>s disease, wide definition || id:finn-b-G6_AD_WIDE	|| id:ukb-b-12493	Weighted median	76	1.01553	0.800589	0.204628	ukb-b-12493_vs_finn-b-G6_AD_WIDE	Hypertension_DementiaAD
															ukb-b-12493	finn-b-G6_AD_WIDE	Alzheimer<c3><95>s disease, wide definition || id:finn-b-G6_AD_WIDE	|| id:ukb-b-12493	Inverse variance weighted	76	0.771788	0.60153	0.199478	ukb-b-12493_vs_finn-b-G6_AD_WIDE	Hypertension_DementiaAD
															ukb-b-12493	finn-b-G6_AD_WIDE	Alzheimer<c3><95>s disease, wide definition || id:finn-b-G6_AD_WIDE	|| id:ukb-b-12493	Simple mode	76	1.55985	1.95796	0.428155	ukb-b-12493_vs_finn-b-G6_AD_WIDE	Hypertension_DementiaAD
															ukb-b-12493	finn-b-G6_AD_WIDE	Alzheimer<c3><95>s disease, wide definition || id:finn-b-G6_AD_WIDE	|| id:ukb-b-12493	Weighted mode	76	1.47021	1.47948	0.323548	ukb-b-12493_vs_finn-b-G6_AD_WIDE	Hypertension_DementiaAD
															ukb-b-12493	finn-b-G6_ALZHEIMER_INCLAVO	Alzheimer disease, including avohilmo || id:finn-b-G6_ALZHEIMER_INCLAVO	|| id:ukb-b-12493	MR Egger	76	3.05518	2.50289	0.22609	ukb-b-12493_vs_finn-b-G6_ALZHEIMER_INCLAVO	Hypertension_DementiaAD
															ukb-b-12493	finn-b-G6_ALZHEIMER_INCLAVO	Alzheimer disease, including avohilmo || id:finn-b-G6_ALZHEIMER_INCLAVO	|| id:ukb-b-12493	Weighted median	76	0.578749	0.905162	0.522571	ukb-b-12493_vs_finn-b-G6_ALZHEIMER_INCLAVO	Hypertension_DementiaAD
															ukb-b-12493	finn-b-G6_ALZHEIMER_INCLAVO	Alzheimer disease, including avohilmo || id:finn-b-G6_ALZHEIMER_INCLAVO	|| id:ukb-b-12493	Inverse variance weighted	76	0.394603	0.684417	0.564241	ukb-b-12493_vs_finn-b-G6_ALZHEIMER_INCLAVO	Hypertension_DementiaAD
															ukb-b-12493	finn-b-G6_ALZHEIMER_INCLAVO	Alzheimer disease, including avohilmo || id:finn-b-G6_ALZHEIMER_INCLAVO	|| id:ukb-b-12493	Simple mode	76	0.114571	2.12452	0.957136	ukb-b-12493_vs_finn-b-G6_ALZHEIMER_INCLAVO	Hypertension_DementiaAD
															ukb-b-12493	finn-b-G6_ALZHEIMER_INCLAVO	Alzheimer disease, including avohilmo || id:finn-b-G6_ALZHEIMER_INCLAVO	|| id:ukb-b-12493	Weighted mode	76	0.649448	1.66576	0.69773	ukb-b-12493_vs_finn-b-G6_ALZHEIMER_INCLAVO	Hypertension_DementiaAD
															ukb-b-12493	finn-b-G6_ALZHEIMER	Alzheimer disease || id:finn-b-G6_ALZHEIMER	|| id:ukb-b-12493	MR Egger	76	3.44836	2.65391	0.197858	ukb-b-12493_vs_finn-b-G6_ALZHEIMER	Hypertension_DementiaAD
															ukb-b-12493	finn-b-G6_ALZHEIMER	Alzheimer disease || id:finn-b-G6_ALZHEIMER	|| id:ukb-b-12493	Weighted median	76	1.329	0.950748	0.162159	ukb-b-12493_vs_finn-b-G6_ALZHEIMER	Hypertension_DementiaAD
															ukb-b-12493	finn-b-G6_ALZHEIMER	Alzheimer disease || id:finn-b-G6_ALZHEIMER	|| id:ukb-b-12493	Inverse variance weighted	76	0.410005	0.726427	0.572473	ukb-b-12493_vs_finn-b-G6_ALZHEIMER	Hypertension_DementiaAD
															ukb-b-12493	finn-b-G6_ALZHEIMER	Alzheimer disease || id:finn-b-G6_ALZHEIMER	|| id:ukb-b-12493	Simple mode	76	2.40588	2.31873	0.302796	ukb-b-12493_vs_finn-b-G6_ALZHEIMER	Hypertension_DementiaAD
															ukb-b-12493	finn-b-G6_ALZHEIMER	Alzheimer disease || id:finn-b-G6_ALZHEIMER	|| id:ukb-b-12493	Weighted mode	76	1.52916	1.74221	0.382902	ukb-b-12493_vs_finn-b-G6_ALZHEIMER	Hypertension_DementiaAD
															ukb-b-12493	finn-b-F5_Dementia_U_EXMORE	Undefined dementia (more controls excluded) || id:finn-b-F5_Dementia_U_EXMORE	|| id:ukb-b-12493	MR Egger	76	2.85216	4.0153	0.479737	ukb-b-12493_vs_finn-b-F5_Dementia_U_EXMORE	Hypertension_DementiaAD
															ukb-b-12493	finn-b-F5_Dementia_U_EXMORE	Undefined dementia (more controls excluded) || id:finn-b-F5_Dementia_U_EXMORE	|| id:ukb-b-12493	Weighted median	76	2.19245	1.48916	0.140948	ukb-b-12493_vs_finn-b-F5_Dementia_U_EXMORE	Hypertension_DementiaAD
															ukb-b-12493	finn-b-F5_Dementia_U_EXMORE	Undefined dementia (more controls excluded) || id:finn-b-F5_Dementia_U_EXMORE	|| id:ukb-b-12493	Inverse variance weighted	76	1.21805	1.09008	0.263824	ukb-b-12493_vs_finn-b-F5_Dementia_U_EXMORE	Hypertension_DementiaAD
															ukb-b-12493	finn-b-F5_Dementia_U_EXMORE	Undefined dementia (more controls excluded) || id:finn-b-F5_Dementia_U_EXMORE	|| id:ukb-b-12493	Simple mode	76	1.64814	3.71309	0.658413	ukb-b-12493_vs_finn-b-F5_Dementia_U_EXMORE	Hypertension_DementiaAD
															ukb-b-12493	finn-b-F5_Dementia_U_EXMORE	Undefined dementia (more controls excluded) || id:finn-b-F5_Dementia_U_EXMORE	|| id:ukb-b-12493	Weighted mode	76	3.09063	2.8348	0.279095	ukb-b-12493_vs_finn-b-F5_Dementia_U_EXMORE	Hypertension_DementiaAD
															ukb-b-12493	finn-b-F5_DEMENTIA	Dementia || id:finn-b-F5_DEMENTIA	|| id:ukb-b-12493	MR Egger	76	1.41963	1.8403	0.442918	ukb-b-12493_vs_finn-b-F5_DEMENTIA	Hypertension_DementiaAD
															ukb-b-12493	finn-b-F5_DEMENTIA	Dementia || id:finn-b-F5_DEMENTIA	|| id:ukb-b-12493	Weighted median	76	0.981135	0.68372	0.151288	ukb-b-12493_vs_finn-b-F5_DEMENTIA	Hypertension_DementiaAD
															ukb-b-12493	finn-b-F5_DEMENTIA	Dementia || id:finn-b-F5_DEMENTIA	|| id:ukb-b-12493	Inverse variance weighted	76	0.594722	0.499813	0.234091	ukb-b-12493_vs_finn-b-F5_DEMENTIA	Hypertension_DementiaAD
															ukb-b-12493	finn-b-F5_DEMENTIA	Dementia || id:finn-b-F5_DEMENTIA	|| id:ukb-b-12493	Simple mode	76	0.914784	1.87141	0.626396	ukb-b-12493_vs_finn-b-F5_DEMENTIA	Hypertension_DementiaAD
															ukb-b-12493	finn-b-F5_DEMENTIA	Dementia || id:finn-b-F5_DEMENTIA	|| id:ukb-b-12493	Weighted mode	76	1.18678	1.35455	0.383752	ukb-b-12493_vs_finn-b-F5_DEMENTIA	Hypertension_DementiaAD
															ukb-b-12493	finn-b-F5_Dementia_U	Undefined dementia || id:finn-b-F5_Dementia_U	|| id:ukb-b-12493	MR Egger	76	4.08401	3.96446	0.306292	ukb-b-12493_vs_finn-b-F5_Dementia_U	Hypertension_DementiaAD
															ukb-b-12493	finn-b-F5_Dementia_U	Undefined dementia || id:finn-b-F5_Dementia_U	|| id:ukb-b-12493	Weighted median	76	1.91935	1.42193	0.177074	ukb-b-12493_vs_finn-b-F5_Dementia_U	Hypertension_DementiaAD
															ukb-b-12493	finn-b-F5_Dementia_U	Undefined dementia || id:finn-b-F5_Dementia_U	|| id:ukb-b-12493	Inverse variance weighted	76	0.715313	1.07968	0.507636	ukb-b-12493_vs_finn-b-F5_Dementia_U	Hypertension_DementiaAD
															ukb-b-12493	finn-b-F5_Dementia_U	Undefined dementia || id:finn-b-F5_Dementia_U	|| id:ukb-b-12493	Simple mode	76	1.7403	3.385	0.60868	ukb-b-12493_vs_finn-b-F5_Dementia_U	Hypertension_DementiaAD
															ukb-b-12493	finn-b-F5_Dementia_U	Undefined dementia || id:finn-b-F5_Dementia_U	|| id:ukb-b-12493	Weighted mode	76	3.44324	2.99988	0.254703	ukb-b-12493_vs_finn-b-F5_Dementia_U	Hypertension_DementiaAD
															ukb-b-12493	finn-b-F5_ALZHDEMENT	Dementia in Alzheimer disease || id:finn-b-F5_ALZHDEMENT	|| id:ukb-b-12493	MR Egger	76	2.89519	3.00973	0.339211	ukb-b-12493_vs_finn-b-F5_ALZHDEMENT	Hypertension_DementiaAD
															ukb-b-12493	finn-b-F5_ALZHDEMENT	Dementia in Alzheimer disease || id:finn-b-F5_ALZHDEMENT	|| id:ukb-b-12493	Weighted median	76	-0.620754	1.19612	0.60378	ukb-b-12493_vs_finn-b-F5_ALZHDEMENT	Hypertension_DementiaAD
															ukb-b-12493	finn-b-F5_ALZHDEMENT	Dementia in Alzheimer disease || id:finn-b-F5_ALZHDEMENT	|| id:ukb-b-12493	Inverse variance weighted	76	0.0476857	0.821363	0.953703	ukb-b-12493_vs_finn-b-F5_ALZHDEMENT	Hypertension_DementiaAD
															ukb-b-12493	finn-b-F5_ALZHDEMENT	Dementia in Alzheimer disease || id:finn-b-F5_ALZHDEMENT	|| id:ukb-b-12493	Simple mode	76	-1.24954	2.89753	0.667528	ukb-b-12493_vs_finn-b-F5_ALZHDEMENT	Hypertension_DementiaAD
															ukb-b-12493	finn-b-F5_ALZHDEMENT	Dementia in Alzheimer disease || id:finn-b-F5_ALZHDEMENT	|| id:ukb-b-12493	Weighted mode	76	-0.293273	2.4854	0.906385	ukb-b-12493_vs_finn-b-F5_ALZHDEMENT	Hypertension_DementiaAD
															ukb-b-12493	finn-b-F5_DEMNAS	Unspecified dementia || id:finn-b-F5_DEMNAS	|| id:ukb-b-12493	MR Egger	76	3.86965	3.9411	0.329364	ukb-b-12493_vs_finn-b-F5_DEMNAS	Hypertension_DementiaAD
															ukb-b-12493	finn-b-F5_DEMNAS	Unspecified dementia || id:finn-b-F5_DEMNAS	|| id:ukb-b-12493	Weighted median	76	2.61708	1.41494	0.06437	ukb-b-12493_vs_finn-b-F5_DEMNAS	Hypertension_DementiaAD
															ukb-b-12493	finn-b-F5_DEMNAS	Unspecified dementia || id:finn-b-F5_DEMNAS	|| id:ukb-b-12493	Inverse variance weighted	76	0.881081	1.07233	0.411277	ukb-b-12493_vs_finn-b-F5_DEMNAS	Hypertension_DementiaAD
															ukb-b-12493	finn-b-F5_DEMNAS	Unspecified dementia || id:finn-b-F5_DEMNAS	|| id:ukb-b-12493	Simple mode	76	2.69457	3.61303	0.458125	ukb-b-12493_vs_finn-b-F5_DEMNAS	Hypertension_DementiaAD
															ukb-b-12493	finn-b-F5_DEMNAS	Unspecified dementia || id:finn-b-F5_DEMNAS	|| id:ukb-b-12493	Weighted mode	76	3.77626	2.99666	0.21152	ukb-b-12493_vs_finn-b-F5_DEMNAS	Hypertension_DementiaAD
															ukb-b-12493	finn-b-F5_DEMENTIA_INCLAVO	Dementia, including avohilmo || id:finn-b-F5_DEMENTIA_INCLAVO	|| id:ukb-b-12493	MR Egger	76	1.62852	1.79024	0.365953	ukb-b-12493_vs_finn-b-F5_DEMENTIA_INCLAVO	Hypertension_DementiaAD
															ukb-b-12493	finn-b-F5_DEMENTIA_INCLAVO	Dementia, including avohilmo || id:finn-b-F5_DEMENTIA_INCLAVO	|| id:ukb-b-12493	Weighted median	76	1.07387	0.708689	0.1297	ukb-b-12493_vs_finn-b-F5_DEMENTIA_INCLAVO	Hypertension_DementiaAD
															ukb-b-12493	finn-b-F5_DEMENTIA_INCLAVO	Dementia, including avohilmo || id:finn-b-F5_DEMENTIA_INCLAVO	|| id:ukb-b-12493	Inverse variance weighted	76	0.592458	0.486727	0.223517	ukb-b-12493_vs_finn-b-F5_DEMENTIA_INCLAVO	Hypertension_DementiaAD
															ukb-b-12493	finn-b-F5_DEMENTIA_INCLAVO	Dementia, including avohilmo || id:finn-b-F5_DEMENTIA_INCLAVO	|| id:ukb-b-12493	Simple mode	76	0.794003	1.67408	0.636669	ukb-b-12493_vs_finn-b-F5_DEMENTIA_INCLAVO	Hypertension_DementiaAD
															ukb-b-12493	finn-b-F5_DEMENTIA_INCLAVO	Dementia, including avohilmo || id:finn-b-F5_DEMENTIA_INCLAVO	|| id:ukb-b-12493	Weighted mode	76	1.05616	1.38151	0.44697	ukb-b-12493_vs_finn-b-F5_DEMENTIA_INCLAVO	Hypertension_DementiaAD
															ukb-b-12493	finn-b-F5_DEMINOTH	Dementia in other diseases classified elsewhere || id:finn-b-F5_DEMINOTH	|| id:ukb-b-12493	MR Egger	76	-6.9189	5.82039	0.238345	ukb-b-12493_vs_finn-b-F5_DEMINOTH	Hypertension_DementiaAD
															ukb-b-12493	finn-b-F5_DEMINOTH	Dementia in other diseases classified elsewhere || id:finn-b-F5_DEMINOTH	|| id:ukb-b-12493	Weighted median	76	-1.85215	2.21909	0.403919	ukb-b-12493_vs_finn-b-F5_DEMINOTH	Hypertension_DementiaAD
															ukb-b-12493	finn-b-F5_DEMINOTH	Dementia in other diseases classified elsewhere || id:finn-b-F5_DEMINOTH	|| id:ukb-b-12493	Inverse variance weighted	76	-2.13018	1.5849	0.178935	ukb-b-12493_vs_finn-b-F5_DEMINOTH	Hypertension_DementiaAD
															ukb-b-12493	finn-b-F5_DEMINOTH	Dementia in other diseases classified elsewhere || id:finn-b-F5_DEMINOTH	|| id:ukb-b-12493	Simple mode	76	1.22389	5.04094	0.808831	ukb-b-12493_vs_finn-b-F5_DEMINOTH	Hypertension_DementiaAD
															ukb-b-12493	finn-b-F5_DEMINOTH	Dementia in other diseases classified elsewhere || id:finn-b-F5_DEMINOTH	|| id:ukb-b-12493	Weighted mode	76	-1.34451	4.26495	0.75345	ukb-b-12493_vs_finn-b-F5_DEMINOTH	Hypertension_DementiaAD
															ukb-b-12493	finn-b-AD_LO	Alzheimer<c3><95>s disease (Late onset) || id:finn-b-AD_LO	|| id:ukb-b-12493	MR Egger	76	4.03668	2.74446	0.145572	ukb-b-12493_vs_finn-b-AD_LO	Hypertension_DementiaAD
															ukb-b-12493	finn-b-AD_LO	Alzheimer<c3><95>s disease (Late onset) || id:finn-b-AD_LO	|| id:ukb-b-12493	Weighted median	76	-0.631254	1.07651	0.557613	ukb-b-12493_vs_finn-b-AD_LO	Hypertension_DementiaAD
															ukb-b-12493	finn-b-AD_LO	Alzheimer<c3><95>s disease (Late onset) || id:finn-b-AD_LO	|| id:ukb-b-12493	Inverse variance weighted	76	-0.889863	0.749249	0.234962	ukb-b-12493_vs_finn-b-AD_LO	Hypertension_DementiaAD
															ukb-b-12493	finn-b-AD_LO	Alzheimer<c3><95>s disease (Late onset) || id:finn-b-AD_LO	|| id:ukb-b-12493	Simple mode	76	-0.515467	2.38383	0.829392	ukb-b-12493_vs_finn-b-AD_LO	Hypertension_DementiaAD
															ukb-b-12493	finn-b-AD_LO	Alzheimer<c3><95>s disease (Late onset) || id:finn-b-AD_LO	|| id:ukb-b-12493	Weighted mode	76	-0.631987	1.83865	0.732016	ukb-b-12493_vs_finn-b-AD_LO	Hypertension_DementiaAD
															ukb-b-12493	finn-b-AD_AM_EXMORE	Alzheimer<c3><95>s disease (Atypical or mixed) (more controls excluded) || id:finn-b-AD_AM_EXMORE	|| id:ukb-b-12493	MR Egger	76	2.81927	4.91698	0.568129	ukb-b-12493_vs_finn-b-AD_AM_EXMORE	Hypertension_DementiaAD
															ukb-b-12493	finn-b-AD_AM_EXMORE	Alzheimer<c3><95>s disease (Atypical or mixed) (more controls excluded) || id:finn-b-AD_AM_EXMORE	|| id:ukb-b-12493	Weighted median	76	2.78656	1.99929	0.163386	ukb-b-12493_vs_finn-b-AD_AM_EXMORE	Hypertension_DementiaAD
															ukb-b-12493	finn-b-AD_AM_EXMORE	Alzheimer<c3><95>s disease (Atypical or mixed) (more controls excluded) || id:finn-b-AD_AM_EXMORE	|| id:ukb-b-12493	Inverse variance weighted	76	1.9144	1.34336	0.154133	ukb-b-12493_vs_finn-b-AD_AM_EXMORE	Hypertension_DementiaAD
[truncated: 3,367 more rows]

## Sheet: Table S6.MR_Reverse
Table S6. Complete Results of Reverse Mendelian Randomization (MR) with Significance Threshold Met: From Neurodegenerative Diseases to Metabolic Diseases
[truncated: 3,090 more rows]

[truncated: 16 more sheets: Table S7.Pleiotropy Test, Table S8.Heterogeneity Test, Table S9.Gene_SNP_ChordPlotData, Table S10.Top SNP, Table S11.Enriched pathway, Table S12.Model Performance, Table S13.MODEL Test, Table S14.PathwayTop10, Table S15.Gene_Summary_Rank, Table S16.DEG all, Table S17.Top_DGE_Pathway, Table S18.Hit Gene Rank, Table S19.Compounds All, Table S20.Top_Compounds, Table S21.DEG mouse, Table S22.Dock]
